# Supplementary material for: 3-(Adamantan-1-yl)-4-[(E)-(2,6-difluoro­benzyl­idene)amino]-1-[(4-phenyl­piperazin-1-yl)meth­yl]-1H-1,2,4-triazole-5(4H)-thione
Source: Acta Crystallogr Sect E Struct Rep Online. 2012 Jun 13;68(Pt 7):o2031. doi: 10.1107/S1600536812025135 (PMC3393300; doi:10.1107/S1600536812025135)
Supplement: Supplementary file 2 [file e-68-o2031-Isup2.hkl]

# 
# h,k,l, Fc-squared, Fo-squared, sigma(Fo-squared) and status flag 
# 
data_I
_shelx_title '  P21/n' 
_shelx_refln_list_code          4 
_shelx_F_calc_maximum      251.47 
_exptl_crystal_F_000      1160.00 
_reflns_d_resolution_high  0.7924 
 
loop_ 
 _symmetry_equiv_pos_as_xyz 
 'x, y, z' 
 'x+1/2, -y+1/2, z+1/2' 
 '-x, -y, -z' 
 '-x-1/2, y-1/2, -z-1/2' 
 
_cell_length_a    17.2712 
_cell_length_b     7.7141 
_cell_length_c    21.3157 
_cell_angle_alpha  90.000 
_cell_angle_beta   95.245 
_cell_angle_gamma  90.000 
 
_shelx_F_squared_multiplier     1.000 
 
loop_ 
 _refln_index_h 
 _refln_index_k 
 _refln_index_l 
 _refln_F_squared_calc 
 _refln_F_squared_meas 
 _refln_F_squared_sigma 
 _refln_observed_status 
   2   0   0       19.94        5.44      0.41 o 
   4   0   0       79.80       42.76      1.53 o 
   6   0   0        0.31        2.18      1.05 o 
   8   0   0       98.14       89.57     15.01 o 
  10   0   0        3.14        1.65      2.69 o 
  12   0   0        1.76        3.40      3.21 o 
  14   0   0     4588.97     4442.38     58.17 o 
  16   0   0       43.95       28.34      5.36 o 
  18   0   0      109.06      132.32     13.70 o 
  20   0   0        2.53        2.09      1.70 o 
   1   1   0     1648.60     1426.88     13.02 o 
   2   1   0     2615.73     2787.19     10.95 o 
   3   1   0    16500.21    15891.30     27.05 o 
   4   1   0      601.47      589.45      6.49 o 
   5   1   0     5520.85     5463.19     19.39 o 
   6   1   0     2519.14     2586.66     12.07 o 
   7   1   0       32.98       54.30      2.25 o 
   8   1   0      926.25      871.07     11.81 o 
   9   1   0      135.19       94.86     12.35 o 
  10   1   0        2.33        7.79      2.69 o 
  11   1   0       11.44       12.10      3.01 o 
  12   1   0      166.46      145.70      9.64 o 
  13   1   0       58.76       49.05      4.34 o 
  14   1   0       37.96       30.75      3.57 o 
  15   1   0      200.67      226.32     20.98 o 
  16   1   0      851.08      836.60     21.16 o 
  17   1   0       14.48       11.85      3.21 o 
  18   1   0       81.42       79.87      8.66 o 
  19   1   0       96.30       97.52      6.20 o 
  20   1   0       12.37        6.52      1.43 o 
  21   1   0       23.43       26.31      3.00 o 
   0   2   0    29231.57    26740.43     98.06 o 
   1   2   0    11010.29     9493.90     41.27 o 
   2   2   0    11725.68    10551.43     43.01 o 
   3   2   0     1991.00     1611.03     16.62 o 
   4   2   0     6276.19     6189.07     22.33 o 
   5   2   0      106.05      141.05      3.12 o 
   6   2   0      530.73      696.89      7.92 o 
   7   2   0     1270.46     1463.13     17.28 o 
   8   2   0       99.42      108.92      5.04 o 
   9   2   0       21.02        8.40      1.66 o 
  10   2   0       30.60       37.19      4.57 o 
  11   2   0       62.72       55.74      5.85 o 
  12   2   0      554.17      548.53     18.81 o 
  13   2   0       18.64       21.85      2.64 o 
  14   2   0      557.49      531.04     13.93 o 
  15   2   0      102.79       83.63      6.57 o 
  16   2   0       75.84       78.33      7.90 o 
  17   2   0      112.02      113.75      8.92 o 
  18   2   0        0.35        3.80      2.57 o 
  19   2   0        2.67        2.56      2.13 o 
  20   2   0        1.44        2.29      2.53 o 
  21   2   0        0.17        0.56      1.08 o 
   1   3   0     1165.07     1025.58     17.00 o 
   2   3   0     2086.15     1878.03     23.00 o 
   3   3   0       92.82      108.75      5.58 o 
   4   3   0     2008.12     2123.68     15.60 o 
   5   3   0      973.77     1033.25     10.89 o 
   6   3   0        7.78        4.75      1.39 o 
   7   3   0        6.13       20.32      2.48 o 
   8   3   0        4.12        0.45      1.44 o 
   9   3   0      405.88      394.96     10.96 o 
  10   3   0      143.96      141.00      6.72 o 
  11   3   0       29.58       26.92      4.30 o 
  12   3   0       87.81       60.36      4.20 o 
  13   3   0        0.05        1.00      1.88 o 
  14   3   0        4.10        1.85      2.09 o 
  15   3   0       95.71      104.55      7.61 o 
  16   3   0       34.95       41.85      4.89 o 
  17   3   0       33.53       32.18      3.50 o 
  18   3   0      151.30      138.89      6.53 o 
  19   3   0       47.69       43.79      3.65 o 
  20   3   0       95.89       95.30      5.75 o 
   0   4   0       10.14       29.55      5.41 o 
   1   4   0      851.90      765.07     17.51 o 
   2   4   0      518.81      347.55     11.88 o 
   3   4   0      384.86      489.87     13.96 o 
   4   4   0     1150.36     1351.52     17.96 o 
   5   4   0      340.19      340.94     12.41 o 
   6   4   0       77.84       65.71      5.65 o 
   7   4   0      464.80      493.78     15.69 o 
   8   4   0      321.31      292.76     10.01 o 
   9   4   0       24.23       34.16      3.53 o 
  10   4   0      140.06      164.06      6.30 o 
  11   4   0       21.21       16.40      2.66 o 
  12   4   0      677.66      713.39     23.57 o 
  13   4   0      123.01      126.23      7.41 o 
  14   4   0        6.65        3.53      1.67 o 
  15   4   0       91.84       84.35      5.85 o 
  16   4   0       40.90       44.04      3.93 o 
  17   4   0       20.15       18.66      2.30 o 
  18   4   0       24.57       27.09      2.30 o 
  19   4   0        9.53        7.47      2.27 o 
   1   5   0        0.19        6.48      2.26 o 
   2   5   0      154.51      128.91      8.28 o 
   3   5   0       48.89       41.53      4.74 o 
   4   5   0      523.51      513.83     16.61 o 
   5   5   0       17.20       17.73      3.55 o 
   6   5   0       43.78       37.46      4.88 o 
   7   5   0      249.11      268.14      8.23 o 
   8   5   0        1.93        1.20      1.88 o 
   9   5   0      312.37      280.71      8.90 o 
  10   5   0       97.59       95.93      6.24 o 
  11   5   0        9.70        8.79      2.80 o 
  12   5   0        3.41        1.67      2.07 o 
  13   5   0        2.53        6.38      2.22 o 
  14   5   0       39.72       43.59      4.22 o 
  15   5   0       69.22       81.42      4.59 o 
  16   5   0       72.04       83.32      4.19 o 
  17   5   0       46.57       52.77      2.92 o 
  18   5   0        1.02        4.71      1.59 o 
   0   6   0       48.28       34.63      3.47 o 
   1   6   0      619.04      664.62      9.87 o 
   2   6   0      102.68      128.66      4.71 o 
   3   6   0      524.55      514.51     11.15 o 
   4   6   0        8.80        0.71      1.49 o 
   5   6   0        1.66       -1.59      1.76 o 
   6   6   0      154.03      137.34      5.91 o 
   7   6   0      156.60      166.56      7.21 o 
   8   6   0       32.19       22.33      3.18 o 
   9   6   0        6.09        5.44      2.35 o 
  10   6   0       51.98       57.79      5.96 o 
  11   6   0        0.45        1.97      2.55 o 
  12   6   0       26.85       31.73      4.29 o 
  13   6   0      142.51      159.71      8.50 o 
  14   6   0        0.72        2.88      1.86 o 
  15   6   0        1.71        0.49      1.44 o 
  16   6   0        8.31        8.53      1.61 o 
   1   7   0      121.56      133.08      8.59 o 
   2   7   0       95.21       90.47      6.10 o 
   3   7   0       34.70       18.86      3.03 o 
   4   7   0      796.18      859.44     14.78 o 
   5   7   0        0.28        1.35      1.64 o 
   6   7   0      214.54      228.88      7.64 o 
   7   7   0        0.01        0.76      1.95 o 
   8   7   0        6.19        5.18      1.93 o 
   9   7   0        2.48        2.44      1.85 o 
  10   7   0        0.46        0.07      2.21 o 
  11   7   0        7.17        6.29      1.94 o 
  12   7   0        4.18        5.99      1.95 o 
  13   7   0        0.05       -0.60      2.46 o 
  14   7   0        3.40        0.72      1.51 o 
   0   8   0      190.59      162.90     22.17 o 
   1   8   0      286.30      316.23     13.06 o 
   2   8   0      198.21      206.09      7.70 o 
   3   8   0       32.59       37.96      3.33 o 
   4   8   0       74.29       73.48      5.17 o 
   5   8   0        0.02        0.69      1.42 o 
   6   8   0       25.74       25.69      2.66 o 
   7   8   0        6.29        6.50      1.87 o 
   8   8   0        0.15       -1.55      1.55 o 
   9   8   0        3.44        4.66      1.34 o 
  10   8   0       10.59        8.62      2.14 o 
  11   8   0       14.26       11.94      2.23 o 
  12   8   0        9.37        9.09      1.77 o 
   1   9   0       61.84       66.54      5.75 o 
   2   9   0       20.54       16.52      4.41 o 
   3   9   0        4.22        0.88      1.84 o 
   4   9   0        0.24       -0.40      1.01 o 
   5   9   0       37.38       27.16      3.21 o 
   6   9   0       10.85       11.81      1.96 o 
   7   9   0       42.38       32.49      3.71 o 
 -21   0   1        6.80        5.09      1.83 o 
 -19   0   1      219.53      207.02     11.19 o 
 -17   0   1        0.42       -4.51      4.84 o 
 -15   0   1     1164.67     1110.55     29.92 o 
 -13   0   1      484.10      448.78     24.48 o 
 -11   0   1      664.90      556.37     24.34 o 
  -9   0   1      245.00      237.49     13.72 o 
  -7   0   1        2.24        5.17      2.65 o 
  -5   0   1      347.56      384.64      6.35 o 
  -3   0   1    18045.50    17334.79    313.30 o 
  -1   0   1     5375.12     5690.20     19.37 o 
   1   0   1     5593.88     5510.99     20.90 o 
   3   0   1    34163.05    31228.60     67.11 o 
   5   0   1        0.28        2.15      2.59 o 
   7   0   1     1099.50     1074.44     14.03 o 
   9   0   1      478.91      426.58     18.58 o 
  11   0   1      307.29      337.40     19.07 o 
  13   0   1       26.37       19.81      6.92 o 
  15   0   1     1258.87     1274.58     31.88 o 
  17   0   1        9.53       14.79      5.62 o 
  19   0   1        2.22       -3.79      3.79 o 
  21   0   1       23.54       20.93      2.42 o 
 -21   1   1        1.14        3.71      1.45 o 
 -20   1   1       18.75       17.76      2.03 o 
 -19   1   1      181.93      198.94      7.50 o 
 -18   1   1       33.16       27.78      3.93 o 
 -17   1   1      904.87      904.05     21.63 o 
 -16   1   1        0.12        0.60      3.60 o 
 -15   1   1       89.58       91.32      5.99 o 
 -14   1   1        4.15       10.13      2.00 o 
 -13   1   1      211.88      230.40     10.25 o 
 -12   1   1      584.67      572.46     18.64 o 
 -11   1   1       34.97       29.35      4.36 o 
 -10   1   1     1308.27     1258.19     24.47 o 
  -9   1   1      143.12      113.76      7.00 o 
  -8   1   1        1.92        4.55      0.79 o 
  -7   1   1      226.49      244.06      4.86 o 
  -6   1   1      117.27       95.98      4.52 o 
  -5   1   1     5404.67     4887.04     52.71 o 
  -4   1   1     1309.21     1134.35     11.01 o 
  -3   1   1     1792.13     1703.89     24.06 o 
  -2   1   1     2224.04     2010.83     13.26 o 
  -1   1   1       29.00       26.55      1.54 o 
   0   1   1     3412.65     2970.99     26.52 o 
   1   1   1      336.65      461.82      6.56 o 
   2   1   1     1841.51     1937.74     17.93 o 
   3   1   1     1715.90     1592.99      7.38 o 
   4   1   1     4978.89     4855.33     29.87 o 
   5   1   1     1148.89     1226.08     19.99 o 
   6   1   1     2722.95     2778.90     15.77 o 
   7   1   1     1592.12     1494.28     11.59 o 
   8   1   1      401.41      445.34      6.12 o 
   9   1   1     2419.67     2603.58     31.34 o 
  10   1   1      146.47      166.91      9.08 o 
  11   1   1      375.33      354.11     13.97 o 
  12   1   1        7.20       12.48      3.48 o 
  13   1   1      153.75      137.10      6.99 o 
  14   1   1      229.40      194.17      7.47 o 
  15   1   1        0.29        0.88      2.49 o 
  16   1   1        1.41        6.52      3.68 o 
  17   1   1      277.71      284.19     11.98 o 
  18   1   1        1.08        1.64      4.16 o 
  19   1   1        0.27        0.68      1.84 o 
  20   1   1        1.32       -1.42      1.64 o 
  21   1   1        5.88        7.57      1.74 o 
 -21   2   1        3.77        3.37      2.54 o 
 -20   2   1       11.38        6.19      2.21 o 
 -19   2   1       87.99       99.97      7.83 o 
 -18   2   1       85.54       93.34      5.66 o 
 -17   2   1       11.57       15.40      2.33 o 
 -16   2   1       30.22       33.43      3.73 o 
 -15   2   1      125.68      110.95      7.52 o 
 -14   2   1     1064.28      975.16     16.65 o 
 -13   2   1       31.66       28.53      3.40 o 
 -12   2   1       49.98       56.97      6.15 o 
 -11   2   1       11.64       14.77      4.07 o 
 -10   2   1      678.14      738.52     19.37 o 
  -9   2   1        0.03        1.43      1.17 o 
  -8   2   1      248.56      204.42      9.02 o 
  -7   2   1     3906.22     4238.75     24.51 o 
  -6   2   1     4457.10     4676.68     22.16 o 
  -5   2   1     1628.54     1728.37     17.80 o 
  -4   2   1     4254.04     3802.74     16.63 o 
  -3   2   1        7.51       43.82      5.38 o 
  -2   2   1     1416.22     1017.55     13.19 o 
  -1   2   1    12153.97    10899.19     47.08 o 
   0   2   1     1654.42     1528.22     16.60 o 
   1   2   1     3182.17     3196.79     46.57 o 
   2   2   1     3381.64     3239.25     24.52 o 
   3   2   1     1341.26     1286.00     15.89 o 
   4   2   1       44.36       71.90      4.20 o 
   5   2   1      422.69      517.01      5.30 o 
   6   2   1      243.57      235.34      5.30 o 
   7   2   1     1256.36     1222.90     15.90 o 
   8   2   1     5279.87     5296.46     45.58 o 
   9   2   1      283.52      354.14      9.28 o 
  10   2   1     2758.46     2751.56     37.75 o 
  11   2   1      738.48      692.47     20.10 o 
  12   2   1        1.20        3.36      2.41 o 
  13   2   1      135.69      156.30      6.62 o 
  14   2   1      981.13      955.20     21.64 o 
  15   2   1      435.70      401.86     18.31 o 
  16   2   1       27.03       33.01      6.20 o 
  17   2   1       57.04       45.30      7.32 o 
  18   2   1       95.88       91.80      6.88 o 
  19   2   1       13.56       15.56      2.69 o 
  20   2   1       40.35       41.00      4.45 o 
  21   2   1        0.06        3.27      1.23 o 
 -20   3   1        1.07       -0.21      2.41 o 
 -19   3   1       39.11       32.83      4.34 o 
 -18   3   1        5.94        9.14      1.87 o 
 -17   3   1      110.14      116.58      5.70 o 
 -16   3   1        0.05        2.70      1.55 o 
 -15   3   1        0.28       -0.86      2.57 o 
 -14   3   1      122.57      103.85      7.72 o 
 -13   3   1       17.22       12.94      2.14 o 
 -12   3   1       39.42       40.67      3.48 o 
 -11   3   1      433.95      419.36     16.11 o 
 -10   3   1      319.15      342.06     10.46 o 
  -9   3   1      794.67      739.94     15.00 o 
  -8   3   1      572.45      568.74     12.75 o 
  -7   3   1      583.82      572.63     12.29 o 
  -6   3   1      160.16      193.52      5.19 o 
  -5   3   1      269.60      336.74      5.67 o 
  -4   3   1       71.72       94.05      4.93 o 
  -3   3   1       32.69       41.77      3.62 o 
  -2   3   1     2148.60     2200.15     24.61 o 
  -1   3   1      488.94      445.78     11.17 o 
   0   3   1      626.00      520.53     12.20 o 
   1   3   1     1063.98      960.42     16.58 o 
   2   3   1      138.33      191.59      9.85 o 
   3   3   1      696.25      657.00     13.76 o 
   4   3   1     4359.37     4341.71     21.81 o 
   5   3   1     5965.03     6575.69     38.33 o 
   6   3   1        9.35       38.89      3.68 o 
   7   3   1      736.51      718.04     13.66 o 
   8   3   1       82.46      102.60      5.45 o 
   9   3   1      330.03      272.85      9.11 o 
  10   3   1      130.52      118.78      6.17 o 
  11   3   1        8.26       10.62      3.96 o 
  12   3   1        2.18        2.31      1.69 o 
  13   3   1      443.98      464.19     13.09 o 
  14   3   1      227.08      202.96     10.44 o 
  15   3   1       80.01       74.80      5.60 o 
  16   3   1       57.14       35.80      4.46 o 
  17   3   1       20.96       12.14      2.37 o 
  18   3   1      329.66      336.01     10.10 o 
  19   3   1       59.68       70.32      4.59 o 
  20   3   1        0.03        0.51      1.71 o 
 -19   4   1        1.04       -0.31      2.21 o 
 -18   4   1        0.25        0.51      0.99 o 
 -17   4   1       36.03       44.35      3.39 o 
 -16   4   1      299.53      290.95      8.97 o 
 -15   4   1      195.59      201.41      8.88 o 
 -14   4   1       44.41       50.00      4.68 o 
 -13   4   1      185.42      207.90      9.26 o 
 -12   4   1       51.62       59.56      5.02 o 
 -11   4   1      184.43      179.79      7.19 o 
 -10   4   1      404.22      380.43      8.88 o 
  -9   4   1      143.20      135.91      7.11 o 
  -8   4   1       82.43       87.11      5.54 o 
  -7   4   1       67.42       61.44      5.85 o 
  -6   4   1        8.60        5.89      2.15 o 
  -5   4   1       94.05       94.51      4.69 o 
  -4   4   1      138.22      159.71     10.29 o 
  -3   4   1     4048.89     3838.94     38.37 o 
  -2   4   1     4103.29     3957.33     48.07 o 
  -1   4   1      353.98      361.82     12.04 o 
   0   4   1      128.04      120.02      7.04 o 
   1   4   1      809.33      731.93     17.29 o 
   2   4   1      327.99      241.60      9.97 o 
   3   4   1      675.00      598.74     15.48 o 
   4   4   1      288.03      291.57     10.75 o 
   5   4   1      133.00      117.98      7.49 o 
   6   4   1       11.14        3.01      2.06 o 
   7   4   1      430.51      466.89     15.25 o 
   8   4   1      396.27      395.27     11.58 o 
   9   4   1      344.66      395.48     13.14 o 
  10   4   1      105.39      113.25      4.85 o 
  11   4   1       54.55       54.83      4.62 o 
  12   4   1      257.83      242.91     13.84 o 
  13   4   1       12.37        8.59      2.53 o 
  14   4   1       44.07       54.63      4.92 o 
  15   4   1      140.52      131.56      7.16 o 
  16   4   1        5.89        1.66      1.75 o 
  17   4   1       24.65       24.19      2.44 o 
  18   4   1       26.08       18.87      2.26 o 
  19   4   1        0.04        1.89      2.21 o 
 -18   5   1      110.94      113.16      5.26 o 
 -17   5   1        0.09       -0.95      0.95 o 
 -16   5   1       12.38        7.16      1.36 o 
 -15   5   1       18.69       17.89      2.26 o 
 -14   5   1       16.21       13.08      2.21 o 
 -13   5   1      134.26      107.69      6.61 o 
 -12   5   1       25.18       13.37      2.63 o 
 -11   5   1      205.07      179.04      9.93 o 
 -10   5   1      616.18      645.59     19.12 o 
  -9   5   1       15.97       21.32      3.86 o 
  -8   5   1      105.54       98.70      4.38 o 
  -7   5   1       44.67       29.76      2.83 o 
  -6   5   1      201.92      188.82     13.74 o 
  -5   5   1        7.16        0.75      4.13 o 
  -4   5   1      310.68      299.45     12.78 o 
  -3   5   1       78.28       96.76      5.35 o 
  -2   5   1       86.56       88.92      6.85 o 
  -1   5   1       32.18       18.68      4.66 o 
   0   5   1      250.85      226.53     11.00 o 
   1   5   1      431.82      382.53     14.22 o 
   2   5   1      430.24      466.27     17.25 o 
   3   5   1      191.24      188.76     11.37 o 
   4   5   1      144.94      153.99     13.36 o 
   5   5   1      444.75      526.66     17.21 o 
   6   5   1      731.62      757.08     20.95 o 
   7   5   1        2.09        4.05      1.74 o 
   8   5   1       17.45       19.64      2.95 o 
   9   5   1        5.06       10.43      1.66 o 
  10   5   1       95.57       97.89      7.46 o 
  11   5   1      144.84      133.53      7.38 o 
  12   5   1        0.69        2.62      3.60 o 
  13   5   1      319.78      280.71     10.62 o 
  14   5   1       42.23       40.73      4.10 o 
  15   5   1       33.41       37.48      3.64 o 
  16   5   1      199.10      197.97      6.40 o 
  17   5   1        1.39        2.33      1.09 o 
  18   5   1        6.06       10.77      2.06 o 
 -16   6   1       50.84       58.02      3.61 o 
 -15   6   1       18.75       19.13      2.29 o 
 -14   6   1        0.50        1.58      1.66 o 
 -13   6   1       64.71       84.12      5.27 o 
 -12   6   1        0.21        0.27      1.69 o 
 -11   6   1      136.78      123.90      7.98 o 
 -10   6   1       72.68       57.88      7.20 o 
  -9   6   1        0.06       -0.37      2.12 o 
  -8   6   1       97.35       91.86      5.51 o 
  -7   6   1        7.56        6.63      1.88 o 
  -6   6   1      140.37      142.01      5.51 o 
  -5   6   1        0.24        1.04      1.66 o 
  -4   6   1      823.35      920.20     15.04 o 
  -3   6   1      381.65      503.14     11.05 o 
  -2   6   1      438.37      439.76      8.96 o 
  -1   6   1      138.39      146.11      5.95 o 
   0   6   1      501.74      479.06      9.62 o 
   1   6   1       27.43       25.44      2.33 o 
   2   6   1      299.45      316.01      7.29 o 
   3   6   1      732.64      648.25     12.38 o 
   4   6   1      136.52      152.92      5.55 o 
   5   6   1       25.18       21.99      2.40 o 
   6   6   1      117.90      114.84      5.45 o 
   7   6   1       90.55       68.47      4.81 o 
   8   6   1      214.77      217.04      8.26 o 
   9   6   1        0.69       -1.02      2.76 o 
  10   6   1       25.57       29.58      4.58 o 
  11   6   1       13.46       11.34      2.89 o 
  12   6   1      181.42      203.71      8.54 o 
  13   6   1      186.94      213.49      9.84 o 
  14   6   1       83.17       81.03      5.73 o 
  15   6   1        0.04        0.79      1.51 o 
  16   6   1        2.83        1.12      1.11 o 
 -15   7   1        0.06        1.35      1.25 o 
 -14   7   1        6.41        4.27      1.90 o 
 -13   7   1       21.45       26.19      2.76 o 
 -12   7   1       62.36       58.77      4.49 o 
 -11   7   1        1.50        0.72      1.18 o 
 -10   7   1        4.79        7.67      2.21 o 
  -9   7   1        0.86        0.69      1.82 o 
  -8   7   1       22.44       23.90      3.09 o 
  -7   7   1       11.89        6.40      2.03 o 
  -6   7   1       20.44       17.76      2.64 o 
  -5   7   1       82.58      104.83      5.93 o 
  -4   7   1       78.61       58.45      4.39 o 
  -3   7   1      132.86      134.19      6.72 o 
  -2   7   1      123.51      147.15      7.88 o 
  -1   7   1      159.77      155.13      7.10 o 
   0   7   1        0.98       -0.54      2.05 o 
   1   7   1      151.55      160.55      8.06 o 
   2   7   1      454.08      502.57     12.40 o 
   3   7   1       89.38       80.73      6.34 o 
   4   7   1       41.25       56.40      6.13 o 
   5   7   1      281.18      267.00      9.13 o 
   6   7   1        6.75        2.21      1.96 o 
   7   7   1       32.43       30.82      3.28 o 
   8   7   1       28.49       18.36      2.74 o 
   9   7   1        2.95       -0.96      2.42 o 
  10   7   1        0.01        0.73      1.92 o 
  11   7   1        6.08        6.01      1.76 o 
  12   7   1        1.68        5.67      1.82 o 
  13   7   1        0.54       -1.44      1.44 o 
  14   7   1        2.55        2.89      1.16 o 
 -12   8   1        9.30        9.81      1.85 o 
 -11   8   1        7.83        4.84      1.55 o 
 -10   8   1        1.98       -1.16      1.16 o 
  -9   8   1       15.06       18.27      2.16 o 
  -8   8   1        4.80        6.84      1.76 o 
  -7   8   1        1.01        1.02      1.40 o 
  -6   8   1        3.73        1.32      1.78 o 
  -5   8   1       46.76       43.44      4.58 o 
  -4   8   1       26.12       15.50      2.18 o 
  -3   8   1       81.04       91.13      4.99 o 
  -2   8   1        0.39        1.78      1.54 o 
  -1   8   1        3.11       -0.61      2.22 o 
   0   8   1      113.83      137.85      8.79 o 
   1   8   1        0.19        3.58      2.93 o 
   2   8   1      115.56      116.75      6.72 o 
   3   8   1      167.86      160.66      7.71 o 
   4   8   1       30.68       25.92      2.87 o 
   5   8   1       62.66       69.23      4.29 o 
   6   8   1       27.73       29.26      2.66 o 
   7   8   1       25.39       23.62      2.82 o 
   8   8   1       16.02       17.17      2.51 o 
   9   8   1       14.37        5.44      1.84 o 
  10   8   1       83.82       84.41      5.01 o 
  11   8   1       61.43       64.72      5.56 o 
  12   8   1        1.24       -0.12      1.01 o 
  -7   9   1        6.23        5.81      2.02 o 
  -6   9   1       81.82       59.09      6.91 o 
  -5   9   1        3.28        1.98      1.22 o 
  -4   9   1        3.60        2.91      1.56 o 
  -3   9   1       17.49       15.98      2.84 o 
  -2   9   1        0.70       -1.68      2.07 o 
  -1   9   1        5.71        7.43      2.63 o 
   0   9   1       10.55       15.62      3.03 o 
   1   9   1       19.80       20.27      3.52 o 
   2   9   1       16.88       15.29      2.77 o 
   3   9   1        6.87        5.34      1.24 o 
   4   9   1        3.75        3.89      1.14 o 
   5   9   1        4.30        1.63      0.96 o 
   6   9   1       14.82       13.99      1.82 o 
   7   9   1       15.69       10.48      2.37 o 
 -20   0   2       43.09       44.01      4.54 o 
 -18   0   2      746.90      736.32     22.77 o 
 -16   0   2     1577.02     1566.18     49.55 o 
 -14   0   2       36.29       57.01      7.08 o 
 -12   0   2      367.38      421.19     22.44 o 
 -10   0   2      355.02      306.49     16.88 o 
  -8   0   2     1767.00     1892.94     35.44 o 
  -6   0   2     4623.75     4151.49     30.81 o 
  -4   0   2      543.58      547.62      7.22 o 
  -2   0   2      761.14      788.26      9.52 o 
   0   0   2     1311.54     1679.78     72.35 o 
   2   0   2        0.66        8.79      2.11 o 
   4   0   2      332.25      432.84     25.79 o 
   6   0   2     2564.17     2427.05     21.23 o 
   8   0   2     1031.67      993.01     31.39 o 
  10   0   2     1341.92     1418.85     36.58 o 
  12   0   2      492.41      465.80     23.86 o 
  14   0   2     3936.82     3958.68     59.58 o 
  16   0   2        4.98       11.23      3.70 o 
  18   0   2      450.66      421.38     23.32 o 
  20   0   2       90.05       82.46      5.93 o 
 -21   1   2      100.38       99.87      5.60 o 
 -20   1   2        8.58       13.50      2.34 o 
 -19   1   2       28.73       26.60      3.96 o 
 -18   1   2        1.31        1.23      2.22 o 
 -17   1   2       48.78       53.95      4.74 o 
 -16   1   2        6.77        5.69      2.46 o 
 -15   1   2        0.49        3.07      1.84 o 
 -14   1   2       16.37       22.54      2.73 o 
 -13   1   2      339.37      338.09     12.42 o 
 -12   1   2      288.69      322.54     14.01 o 
 -11   1   2     1671.30     1625.06     29.44 o 
 -10   1   2      750.94      776.89     19.14 o 
  -9   1   2     2956.33     3058.03     35.14 o 
  -8   1   2     2049.35     2171.28     15.56 o 
  -7   1   2      232.11      270.31      5.35 o 
  -6   1   2     1994.78     1729.10     12.64 o 
  -5   1   2      344.53      296.31      4.90 o 
  -4   1   2     4196.50     4099.17     26.46 o 
  -3   1   2     8187.44     7106.41     27.22 o 
  -2   1   2    63235.59    57244.04    122.00 o 
  -1   1   2      249.66      235.57      3.52 o 
   0   1   2     2516.53     2570.35     23.15 o 
   1   1   2     1161.25     1298.97     16.91 o 
   2   1   2    17143.79    16580.71     32.06 o 
   3   1   2    15893.34    15726.08     43.43 o 
   4   1   2     3006.35     2896.23     20.75 o 
   5   1   2     2437.48     2351.37     20.54 o 
   6   1   2      304.88      319.12      5.59 o 
   7   1   2     1045.06     1104.12      9.68 o 
   8   1   2      196.99      180.67      5.32 o 
   9   1   2      712.25      654.52     16.74 o 
  10   1   2      179.34      175.58     35.71 o 
  11   1   2        8.90        8.52      2.72 o 
  12   1   2      493.05      452.40     16.81 o 
  13   1   2      489.54      424.78     13.90 o 
  14   1   2      483.78      482.23     11.85 o 
  15   1   2      825.86      836.26     20.53 o 
  16   1   2      417.80      422.25     14.53 o 
  17   1   2      166.72      168.65      9.55 o 
  18   1   2       76.64       71.70     10.54 o 
  19   1   2        0.90       -0.58      1.65 o 
  20   1   2        0.10       -0.39      1.96 o 
  21   1   2        2.43        2.47      1.47 o 
 -21   2   2        1.20        2.83      1.25 o 
 -20   2   2        8.97        8.89      2.66 o 
 -19   2   2        0.73        3.18      2.01 o 
 -18   2   2       10.92       11.16      1.99 o 
 -17   2   2      158.93      142.95      6.51 o 
 -16   2   2       55.17       57.95      4.41 o 
 -15   2   2      125.06      118.53      6.83 o 
 -14   2   2        4.13        6.27      1.95 o 
 -13   2   2      756.45      768.36     16.58 o 
 -12   2   2       20.23       23.87      4.38 o 
 -11   2   2       33.20       43.93      9.99 o 
 -10   2   2        5.75        4.15      2.30 o 
  -9   2   2        5.45        7.36      1.59 o 
  -8   2   2      166.21      164.11      4.76 o 
  -7   2   2     1230.32     1198.15     12.27 o 
  -6   2   2     9998.71    10108.74     35.26 o 
  -5   2   2     7035.62     7168.08     29.04 o 
  -4   2   2     1439.91     1309.90      8.95 o 
  -3   2   2     1768.17     2056.89     44.06 o 
  -2   2   2     6802.38     6114.51     35.12 o 
  -1   2   2     8568.06     7614.66     78.71 o 
   0   2   2     8222.72     8188.38     60.59 o 
   1   2   2      140.50      188.72      6.11 o 
   2   2   2      420.47      279.83      6.00 o 
   3   2   2       37.09       61.21      3.74 o 
   4   2   2     2896.57     2912.05     11.72 o 
   5   2   2     2053.28     2496.74     16.59 o 
   6   2   2      176.06      249.58      4.82 o 
   7   2   2        2.59        8.26      1.45 o 
   8   2   2     3499.26     3712.27     35.52 o 
   9   2   2     1246.27     1287.09     15.71 o 
  10   2   2      481.57      483.88     12.06 o 
  11   2   2      356.80      368.73     14.66 o 
  12   2   2       27.02       26.20      3.72 o 
  13   2   2     1601.69     1547.83     23.80 o 
  14   2   2     1800.55     1819.39     63.30 o 
  15   2   2      129.20      109.44      9.68 o 
  16   2   2       25.47       31.21      5.51 o 
  17   2   2       81.47       84.86      6.69 o 
  18   2   2       54.88       74.89      6.17 o 
  19   2   2        7.67        8.22      2.90 o 
  20   2   2        1.29        0.40      1.83 o 
  21   2   2        6.04        5.24      2.03 o 
 -20   3   2        1.14       -0.94      1.48 o 
 -19   3   2        1.57        1.03      1.65 o 
 -18   3   2        1.77        2.63      1.84 o 
 -17   3   2       94.93      101.87      6.49 o 
 -16   3   2        0.20       -1.02      1.49 o 
 -15   3   2       66.54       66.14      6.26 o 
 -14   3   2       72.66       73.08      6.45 o 
 -13   3   2       66.10       83.24      5.03 o 
 -12   3   2      325.02      292.67      8.25 o 
 -11   3   2        0.23        1.43      1.98 o 
 -10   3   2       53.30       43.91      3.85 o 
  -9   3   2      182.66      186.34      7.60 o 
  -8   3   2     1899.71     2018.29     23.99 o 
  -7   3   2     3109.40     3287.64     29.43 o 
  -6   3   2      350.96      425.05     10.79 o 
  -5   3   2       38.84       32.12      2.28 o 
  -4   3   2      149.22      178.86      4.51 o 
  -3   3   2     5619.13     5631.59     36.50 o 
  -2   3   2        4.52        7.33      4.18 o 
  -1   3   2       46.05       40.38      3.59 o 
   0   3   2     1262.46     1282.02     19.31 o 
   1   3   2      526.02      579.78     13.49 o 
   2   3   2     2499.16     2561.96     27.63 o 
   3   3   2     2550.67     2501.95     42.21 o 
   4   3   2       53.04       65.83      2.61 o 
   5   3   2      463.58      536.59      9.04 o 
   6   3   2      630.22      565.21     11.59 o 
   7   3   2      613.96      730.44     14.58 o 
   8   3   2      478.88      486.52     12.15 o 
   9   3   2        1.26        4.46      1.73 o 
  10   3   2       22.85       41.44      3.78 o 
  11   3   2      114.15      100.04      7.17 o 
  12   3   2       34.54       22.09      2.86 o 
  13   3   2       42.08       31.79      4.18 o 
  14   3   2        3.17        3.98      2.24 o 
  15   3   2       20.63       24.05      3.78 o 
  16   3   2       31.08       28.80      4.38 o 
  17   3   2       22.53       23.03      6.73 o 
  18   3   2        1.89        2.34      1.94 o 
  19   3   2       47.08       67.15      5.94 o 
  20   3   2        1.14       -0.19      1.83 o 
 -19   4   2       39.08       42.85      3.89 o 
 -18   4   2       13.70       14.05      1.98 o 
 -17   4   2      112.55      121.30      5.28 o 
 -16   4   2       13.90       12.33      2.16 o 
 -15   4   2       63.75       73.60      4.85 o 
 -14   4   2       55.94       53.97      4.93 o 
 -13   4   2        4.47        2.34      1.85 o 
 -12   4   2      176.75      144.27      6.60 o 
 -11   4   2      122.94      119.83      5.82 o 
 -10   4   2      262.87      252.20      7.21 o 
  -9   4   2      903.25      782.63     16.91 o 
  -8   4   2       74.67       69.22      6.09 o 
  -7   4   2      344.57      353.13     13.07 o 
  -6   4   2      803.02      876.92     19.98 o 
  -5   4   2      917.06     1050.78     21.74 o 
  -4   4   2     3332.77     3458.93     29.05 o 
  -3   4   2     3762.32     3970.11     48.76 o 
  -2   4   2      609.82      599.35     15.33 o 
  -1   4   2       13.74       13.38      2.44 o 
   0   4   2      575.47      568.09     15.26 o 
   1   4   2      483.16      532.20     14.80 o 
   2   4   2     1633.95     1666.25     26.32 o 
   3   4   2      274.47      236.47      9.88 o 
   4   4   2       13.73        3.66      2.14 o 
   5   4   2      286.24      309.69     13.42 o 
   6   4   2      676.91      675.47     18.07 o 
   7   4   2      210.03      174.90      9.51 o 
   8   4   2      711.74      734.63     15.66 o 
   9   4   2       12.22       19.89      3.46 o 
  10   4   2      555.97      436.58     10.58 o 
  11   4   2      531.54      519.06     15.95 o 
  12   4   2       16.28       22.28      3.80 o 
  13   4   2      310.40      378.34     14.21 o 
  14   4   2        4.15        9.13      2.83 o 
  15   4   2       63.41       72.35      5.39 o 
  16   4   2       39.65       35.94      3.63 o 
  17   4   2        1.09        1.57      1.32 o 
  18   4   2        0.12        0.21      1.36 o 
  19   4   2        3.69        1.12      1.00 o 
 -18   5   2        1.99        0.06      1.03 o 
 -17   5   2        2.06        4.54      1.24 o 
 -16   5   2       62.01       70.77      3.85 o 
 -15   5   2       26.16       20.94      2.28 o 
 -14   5   2       39.02       45.82      3.64 o 
 -13   5   2       33.79       31.80      3.77 o 
 -12   5   2        1.01        0.51      1.68 o 
 -11   5   2       16.92       19.92      3.70 o 
 -10   5   2      234.23      202.10     10.30 o 
  -9   5   2     1256.20     1305.80     28.10 o 
  -8   5   2      137.73      167.21      5.29 o 
  -7   5   2       96.13      109.04      5.38 o 
  -6   5   2      272.71      289.20     12.49 o 
  -5   5   2      235.62      251.17     11.42 o 
  -4   5   2      211.68      255.76      8.63 o 
  -3   5   2      495.16      472.64     11.76 o 
  -2   5   2      425.99      393.05     14.13 o 
  -1   5   2      499.90      578.29     17.35 o 
   0   5   2       25.87       30.98      4.20 o 
   1   5   2      581.25      583.21     17.54 o 
   2   5   2        2.32        1.70      1.91 o 
   3   5   2       33.30       28.63      4.22 o 
   4   5   2      358.21      395.05     14.04 o 
   5   5   2      101.15       65.88      6.40 o 
   6   5   2       78.48       88.63      7.39 o 
   7   5   2       79.38       68.21      4.31 o 
   8   5   2       14.25       11.82      2.04 o 
   9   5   2       25.22       26.07      2.65 o 
  10   5   2      113.29      120.79      8.35 o 
  11   5   2      160.35      163.08      9.63 o 
  12   5   2        0.81        3.87      3.45 o 
  13   5   2      105.78      115.92      6.81 o 
  14   5   2       11.52       13.08      2.64 o 
  15   5   2      106.97       96.55      5.54 o 
  16   5   2        0.06        1.52      1.23 o 
  17   5   2       23.36       21.14      1.78 o 
  18   5   2        4.18        2.36      1.73 o 
 -16   6   2        0.19        0.65      0.89 o 
 -15   6   2       42.29       38.95      2.95 o 
 -14   6   2       34.85       40.99      3.47 o 
 -13   6   2        4.49        0.47      1.62 o 
 -12   6   2       75.77       93.87      5.02 o 
 -11   6   2        0.06       -0.06      1.68 o 
 -10   6   2      106.70      134.05      7.23 o 
  -9   6   2       14.74       11.51      2.68 o 
  -8   6   2        1.93        2.33      1.66 o 
  -7   6   2      328.95      366.90      9.75 o 
  -6   6   2      370.90      436.89      9.73 o 
  -5   6   2       71.47       61.33      4.07 o 
  -4   6   2      357.24      330.50      8.35 o 
  -3   6   2        7.11        9.84      1.95 o 
  -2   6   2      276.46      259.43      6.07 o 
  -1   6   2      340.12      322.69      7.36 o 
   0   6   2       60.72       64.32      3.33 o 
   1   6   2      351.30      366.85      7.82 o 
   2   6   2       42.37       35.34      2.72 o 
   3   6   2      176.77      174.39      6.46 o 
   4   6   2      200.82      175.39      6.08 o 
   5   6   2      120.00      127.58      8.42 o 
   6   6   2       62.04       46.36      4.53 o 
   7   6   2      413.72      392.78     12.56 o 
   8   6   2        0.67       -1.14      2.12 o 
   9   6   2       96.88       93.83      7.55 o 
  10   6   2      117.36      125.29      8.63 o 
  11   6   2      111.81      120.61      8.32 o 
  12   6   2       45.35       44.74      4.94 o 
  13   6   2       10.71        7.92      2.61 o 
  14   6   2       54.66       55.12      4.75 o 
  15   6   2        2.77        0.34      1.50 o 
  16   6   2        1.55        4.48      1.27 o 
 -15   7   2        4.11        6.63      2.05 o 
 -14   7   2        0.25       -0.85      1.44 o 
 -13   7   2       32.20       34.77      4.23 o 
 -12   7   2      110.71      127.42      6.32 o 
 -11   7   2       11.42       12.16      2.54 o 
 -10   7   2       82.37       87.82      5.20 o 
  -9   7   2       23.14       18.56      2.68 o 
  -8   7   2        5.32        8.24      2.35 o 
  -7   7   2        4.27        5.51      2.01 o 
  -6   7   2      259.51      229.99      8.56 o 
  -5   7   2      119.33      114.13      6.14 o 
  -4   7   2        1.92        1.40      1.63 o 
  -3   7   2      180.01      207.40      7.50 o 
  -2   7   2       49.93       54.75      3.96 o 
  -1   7   2       23.23       21.17      2.31 o 
   0   7   2       44.39       45.41      3.16 o 
   1   7   2        0.32        0.93      1.71 o 
   2   7   2        3.45        5.44      2.14 o 
   3   7   2        0.05        0.59      2.05 o 
   4   7   2      774.50      769.89     17.35 o 
   5   7   2        0.70        0.92      2.05 o 
   6   7   2      241.22      269.99     10.40 o 
   7   7   2       52.25       62.87      4.52 o 
   8   7   2       13.99       13.91      2.64 o 
   9   7   2        0.02        0.60      2.54 o 
  10   7   2       36.82       36.69      4.41 o 
  11   7   2       12.63       14.10      2.45 o 
  12   7   2        1.26       -0.27      1.46 o 
  13   7   2        3.42        1.83      1.28 o 
  14   7   2       39.49       48.81      3.17 o 
 -12   8   2       51.77       41.78      3.31 o 
 -11   8   2        0.42       -0.58      1.42 o 
 -10   8   2       13.55       11.60      1.92 o 
  -9   8   2       33.04       31.93      2.73 o 
  -8   8   2       16.53       20.90      2.46 o 
  -7   8   2       10.73        9.48      2.16 o 
  -6   8   2       49.94       50.21      4.15 o 
  -5   8   2      135.77      124.38      5.66 o 
  -4   8   2       23.03       24.66      2.81 o 
  -3   8   2        5.11        1.69      1.52 o 
  -2   8   2       56.92       55.07      4.63 o 
  -1   8   2        7.18        3.01      2.22 o 
   0   8   2       50.73       55.54      4.63 o 
   1   8   2       13.63       24.08      5.08 o 
   2   8   2       30.63       35.01      3.22 o 
   3   8   2        8.85        6.65      1.87 o 
   4   8   2       15.03        9.93      1.89 o 
   5   8   2       16.83       24.44      2.39 o 
   6   8   2       32.88       32.61      3.28 o 
   7   8   2       69.96       61.77      4.26 o 
   8   8   2       11.20       10.25      2.46 o 
   9   8   2      107.82      119.37      5.23 o 
  10   8   2        0.56        2.09      1.19 o 
  11   8   2       27.10       33.62      3.53 o 
  12   8   2        0.11       -0.87      1.03 o 
  -7   9   2       34.72       27.01      3.10 o 
  -6   9   2       16.95       13.51      2.69 o 
  -5   9   2       15.95       12.59      2.81 o 
  -4   9   2        2.50        2.21      1.78 o 
  -3   9   2        1.20       -2.17      2.17 o 
  -2   9   2       41.88       41.97      4.57 o 
  -1   9   2        0.56       -1.05      2.07 o 
   0   9   2        0.07       -0.13      2.00 o 
   1   9   2       58.13       60.64      3.97 o 
   2   9   2        8.27        6.59      2.28 o 
   3   9   2        5.55        4.88      1.55 o 
   4   9   2        2.78        1.25      1.02 o 
   5   9   2        0.31        0.64      1.15 o 
   6   9   2        0.01        1.60      1.57 o 
   7   9   2       18.28       17.83      2.31 o 
 -21   0   3        8.35        8.40      2.51 o 
 -19   0   3      127.57      111.75      8.15 o 
 -17   0   3       17.61       19.95      6.39 o 
 -15   0   3      127.11      167.76     11.11 o 
 -13   0   3      251.24      268.57     13.61 o 
 -11   0   3      287.42      284.74     17.44 o 
  -9   0   3      963.55      864.48     26.17 o 
  -7   0   3       73.17       49.14      4.02 o 
  -5   0   3       26.71       21.22      1.57 o 
  -3   0   3        3.33        9.97      4.84 o 
  -1   0   3    24798.58    21934.87     87.24 o 
   1   0   3       26.35       38.58      3.95 o 
   3   0   3     4467.66     4146.69     84.29 o 
   5   0   3     4121.23     3505.91     55.90 o 
   7   0   3     1342.23     1301.80     45.25 o 
   9   0   3       77.03       84.13      5.06 o 
  11   0   3      515.32      490.22     23.19 o 
  13   0   3        0.17        3.99      2.43 o 
  15   0   3       91.69      115.68     14.59 o 
  17   0   3      573.26      543.82     27.40 o 
  19   0   3       56.09       37.33      6.08 o 
  21   0   3       96.55       86.97      6.81 o 
 -21   1   3        0.06       -0.05      0.92 o 
 -20   1   3       39.14       41.70      3.53 o 
 -19   1   3       37.55       40.01      3.34 o 
 -18   1   3        1.98        2.85      1.54 o 
 -17   1   3        4.96        3.94      2.20 o 
 -16   1   3       10.22        9.61      2.09 o 
 -15   1   3      962.73      961.87     19.24 o 
 -14   1   3      127.93      135.08      6.06 o 
 -13   1   3       22.16       18.72      2.61 o 
 -12   1   3       24.41       25.55      4.04 o 
 -11   1   3      553.05      583.75     17.73 o 
 -10   1   3      612.37      670.34     22.95 o 
  -9   1   3      786.30      853.88     13.46 o 
  -8   1   3      295.83      324.83      7.35 o 
  -7   1   3     2355.53     2252.16     19.09 o 
  -6   1   3      348.10      321.39      7.38 o 
  -5   1   3     2085.41     1966.24     13.17 o 
  -4   1   3      212.14      335.68     12.12 o 
  -3   1   3      598.33      500.25      7.77 o 
  -2   1   3     3202.59     3167.11     16.68 o 
  -1   1   3    21422.89    19962.71     28.81 o 
   0   1   3      448.23      367.09     16.07 o 
   1   1   3    27856.76    25902.62     35.48 o 
   2   1   3     6613.98     5908.08     27.00 o 
   3   1   3     1228.94     1307.50     14.82 o 
   4   1   3       19.52       33.37      2.63 o 
   5   1   3      174.90      226.46      4.62 o 
   6   1   3       46.07       83.46      2.67 o 
   7   1   3      138.87      127.94      3.48 o 
   8   1   3      501.36      528.60      9.45 o 
   9   1   3       34.25       18.61      1.84 o 
  10   1   3        2.63       16.07      2.31 o 
  11   1   3      417.95      459.70     16.04 o 
  12   1   3        0.77       -0.88      2.43 o 
  13   1   3      882.58      907.86     15.99 o 
  14   1   3      511.70      499.96     10.92 o 
  15   1   3       39.08       63.75      5.85 o 
  16   1   3      377.90      363.05     13.45 o 
  17   1   3      355.67      378.91     11.46 o 
  18   1   3       19.04       14.64      3.23 o 
  19   1   3        7.22        4.47      3.23 o 
  20   1   3       17.64       17.88      2.34 o 
  21   1   3       15.06       17.84      3.45 o 
 -21   2   3        2.56        1.33      1.71 o 
 -20   2   3       36.16       29.69      3.86 o 
 -19   2   3       13.98       20.43      2.41 o 
 -18   2   3       78.68       89.06      5.27 o 
 -17   2   3       79.72       71.69      4.74 o 
 -16   2   3       49.15       38.29      3.65 o 
 -15   2   3        1.24        3.65      2.29 o 
 -14   2   3      210.73      212.83      8.81 o 
 -13   2   3      425.77      395.82     10.37 o 
 -12   2   3       81.78       94.53      7.81 o 
 -11   2   3        3.07        3.74      1.90 o 
 -10   2   3        2.39        2.71      1.79 o 
  -9   2   3      585.11      596.51     12.13 o 
  -8   2   3       63.75       66.59      3.17 o 
  -7   2   3     1783.84     2073.77     16.76 o 
  -6   2   3     4461.54     4408.93     23.32 o 
  -5   2   3     1933.94     2152.64     17.41 o 
  -4   2   3     3791.13     4152.06     22.60 o 
  -3   2   3     1103.86     1266.65     30.54 o 
  -2   2   3    14491.28    12941.13     78.38 o 
  -1   2   3      450.30      392.04      8.58 o 
   0   2   3      488.36      651.39     14.99 o 
   1   2   3     7372.57     8014.31     40.17 o 
   2   2   3      640.59      864.15     14.91 o 
   3   2   3     1279.25     1286.29     10.94 o 
   4   2   3     4597.58     4668.25     30.47 o 
   5   2   3       97.60      119.94      3.43 o 
   6   2   3      676.87      817.81     14.14 o 
   7   2   3     3814.58     4460.70     25.94 o 
   8   2   3     1086.35      963.26     15.59 o 
   9   2   3      182.11      169.44      5.59 o 
  10   2   3       35.08       37.87      3.42 o 
  11   2   3        0.13        0.48      1.78 o 
  12   2   3      632.35      593.82     14.28 o 
  13   2   3      444.62      467.84     13.22 o 
  14   2   3       11.64       12.99      3.98 o 
  15   2   3        0.22       -1.31      2.44 o 
  16   2   3      325.21      347.38     16.99 o 
  17   2   3        2.37        1.56      3.05 o 
  18   2   3       10.73       11.35      2.36 o 
  19   2   3      181.89      213.22     10.69 o 
  20   2   3       80.76       87.30      6.99 o 
 -20   3   3        0.06        0.73      1.61 o 
 -19   3   3       25.57       23.83      2.75 o 
 -18   3   3      139.08      164.01      7.05 o 
 -17   3   3        3.79       -0.16      1.96 o 
 -16   3   3        2.10       -0.79      2.85 o 
 -15   3   3      213.09      183.01      7.58 o 
 -14   3   3        1.87       -0.52      2.01 o 
 -13   3   3      174.46      162.57      6.20 o 
 -12   3   3       21.54       24.93      2.93 o 
 -11   3   3      784.36      840.12     22.45 o 
 -10   3   3      415.55      342.91     11.68 o 
  -9   3   3     2148.90     2273.07     26.44 o 
  -8   3   3      349.90      392.48     10.67 o 
  -7   3   3      197.42      182.16      5.51 o 
  -6   3   3       58.86       50.20      2.87 o 
  -5   3   3      393.91      403.18     11.39 o 
  -4   3   3     3496.04     3855.89     21.00 o 
  -3   3   3      103.84      128.79      3.91 o 
  -2   3   3      117.34      114.51      5.68 o 
  -1   3   3      248.45      278.09      8.99 o 
   0   3   3      158.05      189.33      7.52 o 
   1   3   3     1701.93     1699.14     22.61 o 
   2   3   3        3.68        3.64      1.76 o 
   3   3   3     2182.65     2020.56     25.06 o 
   4   3   3     2839.23     2829.17     32.37 o 
   5   3   3       60.92       32.71      2.66 o 
   6   3   3      551.47      533.63     11.24 o 
   7   3   3     1417.88     1540.23     24.02 o 
   8   3   3      103.45      111.11      5.70 o 
   9   3   3      962.98     1029.42     18.47 o 
  10   3   3       29.08       36.58      2.96 o 
  11   3   3      335.68      275.07     11.02 o 
  12   3   3      507.62      485.10     15.24 o 
  13   3   3      158.21      136.77      8.51 o 
  14   3   3      148.14      127.21      8.26 o 
  15   3   3       27.89       49.37      7.04 o 
  16   3   3        0.08       -0.37      2.47 o 
  17   3   3        2.55        0.36      4.83 o 
  18   3   3        2.00        1.02      1.47 o 
  19   3   3       22.25       26.43      3.36 o 
  20   3   3        4.80        3.11      1.30 o 
 -19   4   3       70.52       83.28      4.05 o 
 -18   4   3        6.26        8.73      2.05 o 
 -17   4   3       33.84       29.55      3.16 o 
 -16   4   3        8.87       10.28      1.89 o 
 -15   4   3       93.46       93.25      5.31 o 
 -14   4   3        0.28        1.76      1.49 o 
 -13   4   3        7.74       11.84      2.02 o 
 -12   4   3        4.03        1.29      1.47 o 
 -11   4   3       35.73       23.51      2.19 o 
 -10   4   3        8.02        5.85      1.29 o 
  -9   4   3       82.39       81.34      5.55 o 
  -8   4   3       19.54       18.05      5.60 o 
  -7   4   3      491.69      485.76     15.06 o 
  -6   4   3       16.81       24.78      2.98 o 
  -5   4   3       53.40       55.92      3.83 o 
  -4   4   3      400.63      470.62      8.65 o 
  -3   4   3      204.08      219.33      5.97 o 
  -2   4   3      118.77      118.21      8.14 o 
  -1   4   3      673.47      746.33     17.31 o 
   0   4   3      323.95      293.51     11.04 o 
   1   4   3       21.60       21.78      3.68 o 
   2   4   3      190.03      244.16     10.24 o 
   3   4   3      306.52      386.30     16.97 o 
   4   4   3       66.57       88.93      6.19 o 
   5   4   3      118.51      112.93      6.89 o 
   6   4   3       16.72       11.08      2.58 o 
   7   4   3      819.68      775.40     20.01 o 
   8   4   3      104.45       99.83     11.25 o 
   9   4   3      754.30      705.07     14.94 o 
  10   4   3      383.76      402.21     10.47 o 
  11   4   3      124.02      129.64      6.37 o 
  12   4   3      111.13      108.91      8.05 o 
  13   4   3      324.31      353.37     12.09 o 
  14   4   3       18.11       10.86      2.91 o 
  15   4   3        0.08        1.62      2.25 o 
  16   4   3        0.24        1.97      1.66 o 
  17   4   3        1.83       -0.77      1.63 o 
  18   4   3        0.11        0.07      1.12 o 
  19   4   3        0.12       -1.14      1.14 o 
 -18   5   3       13.39       10.99      2.14 o 
 -17   5   3        0.65       -0.40      1.33 o 
 -16   5   3       11.74       13.00      1.78 o 
 -15   5   3       22.13       27.46      2.76 o 
 -14   5   3       40.18       52.67      3.94 o 
 -13   5   3       20.35       18.96      2.51 o 
 -12   5   3       10.06        8.84      1.88 o 
 -11   5   3      459.67      456.48     13.26 o 
 -10   5   3        3.48       11.58      2.66 o 
  -9   5   3      465.63      427.79      9.15 o 
  -8   5   3      546.79      607.66     10.15 o 
  -7   5   3        1.80       -1.39      1.39 o 
  -6   5   3     1058.64     1190.47     39.88 o 
  -5   5   3       62.04       63.55      9.33 o 
  -4   5   3      180.46      176.95     14.64 o 
  -3   5   3      149.64      160.57      6.86 o 
  -2   5   3      234.42      288.40      9.45 o 
  -1   5   3       29.45       21.64      3.58 o 
   0   5   3      573.46      629.00     18.12 o 
   1   5   3      199.76      246.14     14.37 o 
   2   5   3      225.59      195.89     10.27 o 
   3   5   3       64.98       81.64      6.71 o 
   4   5   3        5.75       -1.02      2.15 o 
   5   5   3      578.30      558.59     18.00 o 
   6   5   3      524.49      549.04     18.13 o 
   7   5   3      339.55      301.55      9.22 o 
   8   5   3        0.21        1.62      1.78 o 
   9   5   3        0.47        0.39      1.55 o 
  10   5   3       19.95       26.64      4.14 o 
  11   5   3      182.59      127.74      8.78 o 
  12   5   3      277.98      293.32     12.63 o 
  13   5   3        0.22        2.11      1.99 o 
  14   5   3        0.90        1.21      1.98 o 
  15   5   3        7.27        5.26      1.75 o 
  16   5   3       31.40       30.47      2.44 o 
  17   5   3        0.03        0.49      0.91 o 
  18   5   3       59.27       43.96      5.05 o 
 -17   6   3        8.26       11.52      2.60 o 
 -16   6   3       28.12       26.19      2.71 o 
 -15   6   3        3.96        2.68      1.27 o 
 -14   6   3       86.73       88.25      4.85 o 
 -13   6   3       66.11       81.06      4.38 o 
 -12   6   3        7.83        7.82      1.77 o 
 -11   6   3        7.20        9.37      2.11 o 
 -10   6   3      111.09      117.00      5.21 o 
  -9   6   3        5.59        1.53      1.42 o 
  -8   6   3      167.04      180.93      6.91 o 
  -7   6   3      220.37      264.85      8.26 o 
  -6   6   3      758.29      718.41     13.50 o 
  -5   6   3      207.24      201.36      8.21 o 
  -4   6   3      359.77      346.60     13.36 o 
  -3   6   3      221.97      222.61      6.88 o 
  -2   6   3       33.73       35.99      2.68 o 
  -1   6   3        4.08        5.17      1.33 o 
   0   6   3      142.28      152.04      5.13 o 
   1   6   3       19.13       18.78      2.22 o 
   2   6   3      282.99      299.85      7.67 o 
   3   6   3       12.53        9.60      1.98 o 
   4   6   3      177.30      137.13      5.77 o 
   5   6   3      728.66      830.09     14.29 o 
   6   6   3      208.53      209.70     11.14 o 
   7   6   3      170.02      163.46      8.15 o 
   8   6   3        4.58       -1.69      3.36 o 
   9   6   3       30.87       20.00      4.35 o 
  10   6   3      518.56      479.65     16.62 o 
  11   6   3        9.68        3.75      2.72 o 
  12   6   3       43.78       46.38      5.11 o 
  13   6   3        7.28        7.04      2.74 o 
  14   6   3        0.97        0.11      1.68 o 
  15   6   3        4.38        1.64      1.34 o 
  16   6   3       12.60       13.52      2.32 o 
 -15   7   3        1.15        2.12      1.59 o 
 -14   7   3       11.35       16.89      4.06 o 
 -13   7   3       37.85       45.51      4.90 o 
 -12   7   3        0.11       -0.24      1.65 o 
 -11   7   3       87.73       83.60      6.24 o 
 -10   7   3        0.11        1.42      1.36 o 
  -9   7   3      120.96      127.96      6.57 o 
  -8   7   3        1.86        2.20      1.70 o 
  -7   7   3       16.76       12.48      2.25 o 
  -6   7   3       49.83       37.22      3.61 o 
  -5   7   3      369.46      359.95      9.83 o 
  -4   7   3       16.34       25.35      2.52 o 
  -3   7   3      402.78      433.14      9.74 o 
  -2   7   3        5.23        9.97      2.70 o 
  -1   7   3       62.87       56.95      3.70 o 
   0   7   3        0.17        0.80      1.38 o 
   1   7   3      299.62      327.84      9.12 o 
   2   7   3       24.96       23.73      2.54 o 
   3   7   3       31.61       29.73      4.38 o 
   4   7   3        3.04        1.10      2.51 o 
   5   7   3      122.88      117.87      6.83 o 
   6   7   3       42.68       41.39      4.32 o 
   7   7   3       68.75       64.94      4.62 o 
   8   7   3       36.13       34.11      4.75 o 
   9   7   3       20.08       17.19      3.58 o 
  10   7   3        1.40        0.17      2.45 o 
  11   7   3       49.06       61.86      5.20 o 
  12   7   3       42.31       32.53      2.96 o 
  13   7   3       25.66       27.06      2.79 o 
  14   7   3        1.03        0.54      1.27 o 
 -12   8   3        1.20        1.40      0.99 o 
 -11   8   3        6.75        8.66      1.62 o 
 -10   8   3        0.14       -1.45      1.45 o 
  -9   8   3       21.35       28.62      2.56 o 
  -8   8   3       36.85       28.37      2.77 o 
  -7   8   3        1.31       -1.18      1.63 o 
  -6   8   3       68.31       73.48      4.81 o 
  -5   8   3        2.62        3.06      1.61 o 
  -4   8   3        9.72       14.34      1.87 o 
  -3   8   3        0.68        1.40      1.57 o 
  -2   8   3        5.94       10.61      2.08 o 
  -1   8   3        0.30       -0.59      1.77 o 
   0   8   3      175.09      185.79      7.70 o 
   1   8   3      130.07      126.14      6.48 o 
   2   8   3       43.73       50.04      5.47 o 
   3   8   3      142.31      139.91      6.11 o 
   4   8   3       11.81        5.60      1.79 o 
   5   8   3        3.03        1.31      1.59 o 
   6   8   3        5.59        9.17      2.20 o 
   7   8   3        0.08       -1.53      1.53 o 
   8   8   3       28.95       33.87      3.81 o 
   9   8   3        7.51        9.20      2.42 o 
  10   8   3       14.25       20.70      2.08 o 
  11   8   3        0.64        1.45      1.36 o 
  -7   9   3        6.93        5.64      1.45 o 
  -6   9   3        2.25       -0.25      0.93 o 
  -5   9   3        1.30        1.19      1.32 o 
  -4   9   3        2.91       -0.31      1.66 o 
  -3   9   3       11.45        9.09      2.29 o 
  -2   9   3       39.93       38.81      4.29 o 
  -1   9   3        0.17       -1.21      1.82 o 
   0   9   3       38.11       35.56      3.10 o 
   1   9   3      108.35      106.62      4.67 o 
   2   9   3        0.15       -0.05      1.18 o 
   3   9   3        0.14       -1.20      1.20 o 
   4   9   3       28.51       23.01      1.98 o 
   5   9   3        0.87       -1.05      1.05 o 
   6   9   3        0.16        0.76      1.33 o 
   7   9   3        1.50        2.91      1.24 o 
 -20   0   4       10.24       14.49      2.68 o 
 -18   0   4      156.90      179.93     11.14 o 
 -16   0   4      268.29      291.09     16.49 o 
 -14   0   4       11.61        9.07      2.04 o 
 -12   0   4        4.83        1.97      2.93 o 
 -10   0   4      592.48      523.04     21.97 o 
  -8   0   4      782.75      900.18     16.13 o 
  -6   0   4    11423.87    11692.93     78.97 o 
  -4   0   4     2404.00     2191.79     18.23 o 
  -2   0   4     4081.25     3969.13     19.84 o 
   0   0   4    49039.82    42005.84     61.76 o 
   2   0   4    19323.21    17978.05     33.17 o 
   4   0   4     5055.97     4560.03     27.93 o 
   6   0   4       45.65       39.37      4.20 o 
   8   0   4     6137.92     6063.08    184.35 o 
  10   0   4      218.45      199.03     14.00 o 
  12   0   4        8.33        6.84      4.37 o 
  14   0   4     1131.64     1254.45     40.77 o 
  16   0   4       24.95       21.86      4.10 o 
  18   0   4        6.12       -0.98      2.90 o 
  20   0   4        6.58       12.90      2.41 o 
 -21   1   4        4.59        2.42      1.10 o 
 -20   1   4       56.75       58.85      4.26 o 
 -19   1   4       43.17       41.71      3.37 o 
 -18   1   4      212.30      196.61      8.11 o 
 -17   1   4       51.46       52.55      4.10 o 
 -16   1   4       64.68       59.22      4.59 o 
 -15   1   4      466.93      444.70     11.66 o 
 -14   1   4      209.13      220.85      5.79 o 
 -13   1   4       30.34       36.10      2.92 o 
 -12   1   4       76.07       85.00      7.26 o 
 -11   1   4      356.01      335.23     13.44 o 
 -10   1   4       28.50       27.06      2.65 o 
  -9   1   4     1478.71     1632.56     19.20 o 
  -8   1   4      463.14      500.73      8.02 o 
  -7   1   4     1023.04     1186.17     18.03 o 
  -6   1   4      271.95      324.12      5.97 o 
  -5   1   4     1302.66     1266.66     11.06 o 
  -4   1   4      369.23      375.95      7.60 o 
  -3   1   4     7972.88     7805.28     36.01 o 
  -2   1   4        9.91       11.83      1.77 o 
  -1   1   4    13483.32    13158.25     30.69 o 
   0   1   4      721.02      670.53     17.83 o 
   1   1   4      841.25      733.83      9.75 o 
   2   1   4       11.14       22.81      1.30 o 
   3   1   4    15035.26    14109.94     82.32 o 
   4   1   4      574.69      576.39      8.81 o 
   5   1   4     1756.46     1684.80     15.00 o 
   6   1   4     4309.85     4040.42     22.14 o 
   7   1   4      838.85      898.22     11.12 o 
   8   1   4      414.10      332.19      7.19 o 
   9   1   4     2277.74     2133.79     25.31 o 
  10   1   4      241.40      273.26      8.68 o 
  11   1   4      766.57      738.44     20.40 o 
  12   1   4      475.85      504.96     17.77 o 
  13   1   4       23.43       15.01      2.04 o 
  14   1   4       26.15       42.08      4.90 o 
  15   1   4        7.68       12.02      2.55 o 
  16   1   4       38.38       49.86      4.36 o 
  17   1   4      108.70      114.84      8.62 o 
  18   1   4       32.93       24.53      4.28 o 
  19   1   4       40.16       45.18      7.11 o 
  20   1   4       23.41       20.98      2.94 o 
  21   1   4       12.30        8.89      2.39 o 
 -21   2   4      108.41      102.26     11.77 o 
 -20   2   4        0.01        2.06      1.20 o 
 -19   2   4       75.30       76.21      4.37 o 
 -18   2   4        0.02       -0.71      1.82 o 
 -17   2   4      159.23      176.07      7.25 o 
 -16   2   4      122.75      115.90      6.19 o 
 -15   2   4      120.45      111.10      5.28 o 
 -14   2   4      226.95      218.52      6.68 o 
 -13   2   4       13.41       12.80      1.58 o 
 -12   2   4      484.96      449.23     16.77 o 
 -11   2   4      583.31      547.90     26.44 o 
 -10   2   4       34.52       34.95      5.13 o 
  -9   2   4     1024.22      967.24     15.68 o 
  -8   2   4      176.11      155.32      4.99 o 
  -7   2   4     1688.84     1638.89     15.43 o 
  -6   2   4      241.74      282.95      6.16 o 
  -5   2   4      152.70      179.54      4.68 o 
  -4   2   4     1094.43     1081.54      8.47 o 
  -3   2   4     9863.74     9336.86     59.07 o 
  -2   2   4     3977.82     3621.60     32.67 o 
  -1   2   4        0.89        6.79      1.80 o 
   0   2   4      249.97      156.76      5.67 o 
   1   2   4      418.88      579.29     29.53 o 
   2   2   4      413.25      507.51     23.11 o 
   3   2   4      296.43      254.17      9.31 o 
   4   2   4      390.93      410.79      7.53 o 
   5   2   4     1306.41     1429.21     13.44 o 
   6   2   4     2380.96     2399.59     18.43 o 
   7   2   4     2451.39     2337.61     51.74 o 
   8   2   4      524.74      629.36      9.20 o 
   9   2   4      757.10      880.79     15.62 o 
  10   2   4        5.50        9.77      1.89 o 
  11   2   4        3.71        6.59      2.92 o 
  12   2   4       74.75       67.17      4.37 o 
  13   2   4      467.85      424.14     11.14 o 
  14   2   4      265.00      270.14     12.05 o 
  15   2   4        2.05        3.51      2.97 o 
  16   2   4      249.21      262.83     14.93 o 
  17   2   4      301.20      316.77     15.26 o 
  18   2   4        1.14        2.02      2.48 o 
  19   2   4       55.27       59.46      5.75 o 
  20   2   4      133.23      119.31      5.75 o 
 -20   3   4       15.40       21.85      2.92 o 
 -19   3   4       16.70       20.57      2.61 o 
 -18   3   4        1.39       -0.76      2.09 o 
 -17   3   4        0.16       -1.02      1.67 o 
 -16   3   4        2.34        0.69      1.78 o 
 -15   3   4       74.77       66.98      4.63 o 
 -14   3   4      349.37      316.51      8.77 o 
 -13   3   4        1.07        0.72      1.27 o 
 -12   3   4       82.04      110.19      4.29 o 
 -11   3   4      270.40      223.13      8.46 o 
 -10   3   4       84.58       90.49      7.18 o 
  -9   3   4      255.64      269.27      9.19 o 
  -8   3   4       44.95       83.16      4.01 o 
  -7   3   4     1907.60     2080.50     19.06 o 
  -6   3   4       19.91       26.00      2.16 o 
  -5   3   4     2421.22     2411.18     19.25 o 
  -4   3   4     1961.16     2130.81     15.58 o 
  -3   3   4      310.69      324.17      8.41 o 
  -2   3   4      635.53      643.92      8.51 o 
  -1   3   4     3369.87     3693.40     39.82 o 
   0   3   4     2314.17     2111.99     25.21 o 
   1   3   4       71.35       60.34      5.33 o 
   2   3   4      791.97      659.06     14.42 o 
   3   3   4     2724.39     2807.72     30.12 o 
   4   3   4      196.56      224.68      8.70 o 
   5   3   4      991.63     1008.39     13.91 o 
   6   3   4     1946.73     2189.72     28.87 o 
   7   3   4      183.34      218.08      7.54 o 
   8   3   4        0.31        5.80      1.69 o 
   9   3   4       82.11       86.52      5.89 o 
  10   3   4      110.08      104.86      5.78 o 
  11   3   4      504.15      539.60     16.06 o 
  12   3   4      145.17      150.29      7.29 o 
  13   3   4      932.58      972.73     29.65 o 
  14   3   4      535.21      531.90     22.15 o 
  15   3   4       29.85       17.89      4.58 o 
  16   3   4        0.29       -2.22      2.22 o 
  17   3   4       85.34       83.14      7.69 o 
  18   3   4        0.03        2.41      1.57 o 
  19   3   4        8.50        6.73      1.58 o 
  20   3   4       22.02       14.17      2.59 o 
 -19   4   4       37.70       42.12      4.02 o 
 -18   4   4       19.61       18.88      2.65 o 
 -17   4   4       21.03       18.03      2.53 o 
 -16   4   4       21.38       21.05      2.70 o 
 -15   4   4        1.28        8.26      2.02 o 
 -14   4   4        1.87       -0.96      1.73 o 
 -13   4   4        1.65        0.94      1.36 o 
 -12   4   4       32.58       28.83      3.00 o 
 -11   4   4       10.47       18.77      2.24 o 
 -10   4   4        1.87        3.30      1.37 o 
  -9   4   4      348.15      336.62     13.11 o 
  -8   4   4       68.21       56.00      5.44 o 
  -7   4   4      557.14      539.22     15.71 o 
  -6   4   4      994.97     1034.11     16.12 o 
  -5   4   4       13.74       16.18      2.08 o 
  -4   4   4      377.31      368.98      7.56 o 
  -3   4   4     1764.55     1993.48     21.50 o 
  -2   4   4       72.18       69.65      4.26 o 
  -1   4   4       10.00        6.81      3.00 o 
   0   4   4       29.29       21.02      3.14 o 
   1   4   4        0.37       -0.77      1.76 o 
   2   4   4     1084.13     1008.80     20.76 o 
   3   4   4       16.63       27.56      4.89 o 
   4   4   4       70.10       91.87      6.37 o 
   5   4   4      463.53      487.99     14.45 o 
   6   4   4     1100.67     1103.73     23.61 o 
   7   4   4       39.44       41.85      5.01 o 
   8   4   4      233.57      230.65     11.34 o 
   9   4   4      294.90      252.50      8.27 o 
  10   4   4       47.08       65.05      3.81 o 
  11   4   4      142.87      164.81      7.10 o 
  12   4   4      184.66      143.54      7.65 o 
  13   4   4       17.89       20.89      3.10 o 
  14   4   4       75.95       74.00      5.46 o 
  15   4   4       43.29       29.93      3.85 o 
  16   4   4        0.32       -2.13      2.13 o 
  17   4   4        9.72        5.67      2.78 o 
  18   4   4        6.74        5.14      1.24 o 
  19   4   4        0.58        2.09      1.45 o 
 -18   5   4        0.02       -0.49      1.25 o 
 -17   5   4       96.60       95.76      6.66 o 
 -16   5   4        2.23        2.55      2.60 o 
 -15   5   4       34.58       35.97      2.95 o 
 -14   5   4        2.23        2.32      1.41 o 
 -13   5   4       75.08      100.42      5.42 o 
 -12   5   4      569.52      558.89     12.86 o 
 -11   5   4      258.34      272.03     10.17 o 
 -10   5   4      192.15      194.25      6.85 o 
  -9   5   4        3.24        3.04      1.53 o 
  -8   5   4      487.76      577.29      9.94 o 
  -7   5   4      125.28      154.11      5.07 o 
  -6   5   4      424.25      399.18     23.52 o 
  -5   5   4       17.48       29.44      4.05 o 
  -4   5   4      494.15      529.07     16.47 o 
  -3   5   4      818.56      832.70     15.71 o 
  -2   5   4        4.61        4.68      1.46 o 
  -1   5   4      455.55      400.02     14.38 o 
   0   5   4       20.87       31.66      4.35 o 
   1   5   4      562.03      534.77     16.87 o 
   2   5   4     1561.48     1537.34     28.72 o 
   3   5   4       74.43       84.19      8.65 o 
   4   5   4        3.59        3.64      2.22 o 
   5   5   4      445.23      408.66     17.11 o 
   6   5   4       14.58        9.02      2.71 o 
   7   5   4      177.38      165.89      6.98 o 
   8   5   4        2.93        7.05      2.81 o 
   9   5   4       15.25       22.55      4.06 o 
  10   5   4        0.05       -0.27      2.72 o 
  11   5   4       61.28       51.74      5.68 o 
  12   5   4      201.52      181.89     10.01 o 
  13   5   4       18.54       13.50      2.88 o 
  14   5   4        1.04        0.82      2.69 o 
  15   5   4        2.09        1.12      1.71 o 
  16   5   4       17.74       21.34      3.07 o 
  17   5   4       31.68       29.91      2.85 o 
  18   5   4       24.81       18.91      3.14 o 
 -17   6   4        3.76        5.35      1.93 o 
 -16   6   4        1.45        0.27      1.25 o 
 -15   6   4        0.68        1.28      2.75 o 
 -14   6   4       80.86       92.36      4.82 o 
 -13   6   4       56.49       65.92      4.59 o 
 -12   6   4       41.01       46.58      4.20 o 
 -11   6   4       54.05       52.97      4.57 o 
 -10   6   4       25.42       29.76      3.35 o 
  -9   6   4        0.73        0.84      1.37 o 
  -8   6   4        4.45        5.54      1.43 o 
  -7   6   4       18.13       21.01      2.22 o 
  -6   6   4       16.85        8.22      1.75 o 
  -5   6   4     1485.33     1513.69     17.96 o 
  -4   6   4      292.99      305.15      8.03 o 
  -3   6   4      296.96      331.28      7.58 o 
  -2   6   4      282.04      273.08      6.91 o 
  -1   6   4       31.21       36.87      2.57 o 
   0   6   4      237.23      242.56      6.40 o 
   1   6   4        4.50        3.48      2.05 o 
   2   6   4      254.38      315.37      9.82 o 
   3   6   4      178.84      179.30      7.42 o 
   4   6   4      656.34      684.07     14.24 o 
   5   6   4       20.20       36.33      5.08 o 
   6   6   4        2.97       -1.60      2.31 o 
   7   6   4       41.24       39.21      6.72 o 
   8   6   4       13.87       17.88      3.75 o 
   9   6   4        5.74        1.34      2.11 o 
  10   6   4      165.25      179.84     10.21 o 
  11   6   4      110.79      117.05      8.05 o 
  12   6   4        8.87       14.89      2.88 o 
  13   6   4        0.94       -0.91      1.56 o 
  14   6   4        0.66        0.16      1.56 o 
  15   6   4        7.72       10.59      1.53 o 
  16   6   4       23.96       26.18      2.88 o 
 -15   7   4       16.18       14.15      2.63 o 
 -14   7   4       25.49       25.88      4.03 o 
 -13   7   4        9.22        9.95      2.37 o 
 -12   7   4      169.87      177.89      7.45 o 
 -11   7   4        3.27        3.97      1.76 o 
 -10   7   4       42.38       48.68      3.87 o 
  -9   7   4        1.87       -1.03      1.86 o 
  -8   7   4       17.53       10.83      2.17 o 
  -7   7   4        0.51        2.18      1.73 o 
  -6   7   4       12.01       14.42      2.15 o 
  -5   7   4       14.73        7.67      1.77 o 
  -4   7   4        4.00        4.60      1.69 o 
  -3   7   4       21.02        9.67      2.08 o 
  -2   7   4     1983.45     2147.79     23.94 o 
  -1   7   4       71.03       69.52      4.53 o 
   0   7   4       40.69       52.50      3.51 o 
   1   7   4        2.05        4.40      1.69 o 
   2   7   4       50.22       42.35      3.31 o 
   3   7   4      264.96      301.74      9.58 o 
   4   7   4      159.13      144.92      6.62 o 
   5   7   4       12.30       11.90      2.46 o 
   6   7   4       33.48       30.98      3.86 o 
   7   7   4       12.92        8.55      2.13 o 
   8   7   4        2.63        4.08      2.11 o 
   9   7   4        0.00        0.94      2.62 o 
  10   7   4        3.78        6.51      2.38 o 
  11   7   4       11.61       11.19      2.75 o 
  12   7   4       26.20       27.90      2.68 o 
  13   7   4        6.36        7.87      1.75 o 
  14   7   4        5.78        2.97      1.33 o 
 -11   8   4        0.45       -1.15      1.21 o 
 -10   8   4       14.39       14.46      1.90 o 
  -9   8   4        7.91        6.50      1.55 o 
  -8   8   4        0.77       -1.61      1.61 o 
  -7   8   4       62.85       67.01      4.37 o 
  -6   8   4        0.87       -0.76      1.13 o 
  -5   8   4       60.33       67.04      3.67 o 
  -4   8   4       13.86       11.70      2.13 o 
  -3   8   4       34.88       31.75      2.90 o 
  -2   8   4      116.49      113.21      5.62 o 
  -1   8   4       15.41       15.11      2.46 o 
   0   8   4       35.51       40.17      3.78 o 
   1   8   4      132.07      140.87      6.70 o 
   2   8   4      144.50      141.08      5.87 o 
   3   8   4       64.60       76.02      4.52 o 
   4   8   4      370.99      371.55      9.42 o 
   5   8   4        0.69        0.29      1.61 o 
   6   8   4       17.85       26.47      3.04 o 
   7   8   4       38.84       42.59      3.43 o 
   8   8   4        7.31        5.07      1.85 o 
   9   8   4        3.79        1.88      1.52 o 
  10   8   4       95.58       99.68      4.20 o 
  11   8   4       25.61       23.25      2.56 o 
  -7   9   4        2.62       -0.64      1.04 o 
  -6   9   4        0.46        0.50      1.03 o 
  -5   9   4        1.78        3.31      2.25 o 
  -4   9   4       40.31       40.34      6.29 o 
  -3   9   4        0.10       -0.43      1.68 o 
  -2   9   4       14.20       15.47      2.98 o 
  -1   9   4        0.28        0.86      1.31 o 
   0   9   4       92.48      100.23      5.79 o 
   1   9   4      210.16      223.02      6.59 o 
   2   9   4       15.06       17.50      1.98 o 
   3   9   4        2.87        0.00      1.05 o 
   4   9   4       24.11       24.96      2.55 o 
   5   9   4       10.80        9.22      1.58 o 
   6   9   4        8.46        8.00      4.19 o 
   7   9   4       18.61       18.30      2.27 o 
 -21   0   5       23.61       32.94      4.72 o 
 -19   0   5       41.21       38.10      5.63 o 
 -17   0   5       64.81       39.62      6.75 o 
 -15   0   5       26.46       34.72      4.26 o 
 -13   0   5       36.71       34.98      3.46 o 
 -11   0   5       24.46       32.39      6.33 o 
  -9   0   5      184.52      180.21      7.96 o 
  -7   0   5     5484.98     5693.77     39.23 o 
  -5   0   5       17.15       19.98      2.19 o 
  -3   0   5        0.94        4.10      0.75 o 
  -1   0   5    19665.52    18157.10    204.91 o 
   1   0   5     8176.49     7433.48     47.74 o 
   3   0   5     4594.68     4235.75     26.11 o 
   5   0   5     1161.55     1304.41     10.58 o 
   7   0   5     6803.53     6838.16    194.17 o 
   9   0   5       11.02        4.78      1.63 o 
  11   0   5      165.98      146.66     12.76 o 
  13   0   5       25.83       17.10      2.91 o 
  15   0   5        0.58        5.28      5.76 o 
  17   0   5        2.77        9.25      3.19 o 
  19   0   5       11.70       -0.01      2.87 o 
 -21   1   5       17.41       15.60      2.24 o 
 -20   1   5        4.06        4.02      1.68 o 
 -19   1   5       14.70       11.85      2.17 o 
 -18   1   5       11.59       10.62      2.37 o 
 -17   1   5       65.90       71.41      5.30 o 
 -16   1   5       55.94       49.13      3.49 o 
 -15   1   5     1741.77     1735.97     17.79 o 
 -14   1   5       25.82       25.11      1.95 o 
 -13   1   5        1.47        4.70      1.20 o 
 -12   1   5      141.37      124.60      8.75 o 
 -11   1   5       19.89       24.74      5.31 o 
 -10   1   5      267.41      256.37      8.32 o 
  -9   1   5     2032.84     2135.64     26.05 o 
  -8   1   5      307.35      367.82      7.13 o 
  -7   1   5      134.59      166.28      4.68 o 
  -6   1   5       88.36       64.48      2.55 o 
  -5   1   5      345.41      328.70      5.31 o 
  -4   1   5      916.36      900.29      7.65 o 
  -3   1   5      357.38      327.04      4.45 o 
  -2   1   5     6324.45     6380.61     15.65 o 
  -1   1   5     1439.10     1433.28      9.81 o 
   0   1   5    13616.24    12311.47     39.65 o 
   1   1   5     1243.41     1247.43     11.93 o 
   2   1   5     4819.48     5186.59     42.32 o 
   3   1   5      833.10      896.78     10.58 o 
   4   1   5      896.11      781.15     11.86 o 
   5   1   5      529.03      433.11     10.68 o 
   6   1   5      283.90      319.79      6.52 o 
   7   1   5      786.25      694.34     10.16 o 
   8   1   5      440.49      351.72     10.28 o 
   9   1   5      122.04      123.07      4.78 o 
  10   1   5      307.06      262.56      8.72 o 
  11   1   5      764.80      740.98     20.36 o 
  12   1   5       41.39       34.22      4.14 o 
  13   1   5       42.79       54.23      3.95 o 
  14   1   5        2.01        3.49      1.95 o 
  15   1   5       28.27       16.09      3.54 o 
  16   1   5       58.92       70.88      6.27 o 
  17   1   5       30.45       23.78      3.47 o 
  18   1   5       15.18        9.79      2.74 o 
  19   1   5       48.18       47.27      4.61 o 
  20   1   5        0.08        1.58      2.16 o 
 -21   2   5        8.42       12.27      2.79 o 
 -20   2   5      127.87      127.22      5.39 o 
 -19   2   5        1.54       -0.11      2.35 o 
 -18   2   5      339.12      329.60     10.09 o 
 -17   2   5        0.02       -1.09      1.66 o 
 -16   2   5       85.53      100.08      4.55 o 
 -15   2   5       31.45       30.17      2.64 o 
 -14   2   5       49.44       44.52      3.10 o 
 -13   2   5      613.71      638.32      9.86 o 
 -12   2   5     2084.17     1965.53     25.21 o 
 -11   2   5       95.20      111.75      8.09 o 
 -10   2   5      770.41      712.36     18.87 o 
  -9   2   5      145.88      150.21      5.23 o 
  -8   2   5     1036.61     1156.36     17.37 o 
  -7   2   5      706.22      680.95     10.24 o 
  -6   2   5      278.58      271.92      6.20 o 
  -5   2   5     2072.42     1913.12     15.59 o 
  -4   2   5       82.60       55.52      2.57 o 
  -3   2   5       10.65       29.39      2.05 o 
  -2   2   5      584.86      579.28      6.33 o 
  -1   2   5      373.39      382.15      6.32 o 
   0   2   5        5.93        4.75      1.29 o 
   1   2   5     4385.55     3913.15     47.61 o 
   2   2   5     5324.25     4834.21     37.38 o 
   3   2   5      773.26      772.28     27.59 o 
   4   2   5     8027.55     7846.15     42.07 o 
   5   2   5     1121.72     1170.60     12.33 o 
   6   2   5        2.87       12.03      1.88 o 
   7   2   5     1616.35     1715.56     15.15 o 
   8   2   5      306.46      317.17      7.68 o 
   9   2   5      148.30      156.49      6.60 o 
  10   2   5       55.83       53.39      4.12 o 
  11   2   5      245.99      277.64     12.66 o 
  12   2   5      455.69      411.41     12.86 o 
  13   2   5      410.74      428.26     15.20 o 
  14   2   5       71.17       64.73      6.28 o 
  15   2   5       56.22       48.51      5.18 o 
  16   2   5      440.08      478.14     15.40 o 
  17   2   5       42.42       46.71      6.12 o 
  18   2   5       10.48        9.59      2.46 o 
  19   2   5       34.64       48.19      4.97 o 
  20   2   5       22.50       21.24      2.04 o 
 -20   3   5        1.24       -0.40      2.43 o 
 -19   3   5        2.56        0.34      1.40 o 
 -18   3   5       34.22       25.14      3.25 o 
 -17   3   5       10.07       13.19      2.07 o 
 -16   3   5       44.03       32.37      2.71 o 
 -15   3   5       13.96       13.22      2.02 o 
 -14   3   5      329.01      331.02      8.31 o 
 -13   3   5       21.58       30.96      2.57 o 
 -12   3   5      131.47      121.56      4.27 o 
 -11   3   5      322.64      310.00      8.84 o 
 -10   3   5        1.46       -2.31      2.40 o 
  -9   3   5      372.86      432.19     11.68 o 
  -8   3   5       84.69      107.17      4.62 o 
  -7   3   5      207.85      232.76      6.56 o 
  -6   3   5     1170.92     1236.88     14.59 o 
  -5   3   5     1574.01     1600.81     35.04 o 
  -4   3   5      133.90      132.62      3.94 o 
  -3   3   5      241.66      209.40      5.15 o 
  -2   3   5       60.84       66.80      3.81 o 
  -1   3   5     1919.14     2224.74     25.76 o 
   0   3   5     1739.57     1637.13     28.59 o 
   1   3   5       62.85      105.95      5.90 o 
   2   3   5      114.62      115.45      6.34 o 
   3   3   5     1863.01     1863.63     25.27 o 
   4   3   5      908.62      973.70     18.48 o 
   5   3   5      386.35      329.04     10.96 o 
   6   3   5       11.00       28.15      2.88 o 
   7   3   5     2115.88     2188.87     31.08 o 
   8   3   5      183.88      213.12     10.05 o 
   9   3   5      359.52      410.35     11.40 o 
  10   3   5        7.67       10.09      2.91 o 
  11   3   5      435.28      425.01     13.57 o 
  12   3   5      126.45      126.47      8.25 o 
  13   3   5      822.47      855.07     21.85 o 
  14   3   5        9.22       15.39      3.93 o 
  15   3   5        4.18       -3.32      3.32 o 
  16   3   5        0.72        3.71      3.18 o 
  17   3   5       14.94        5.96      3.70 o 
  18   3   5        7.74       11.00      2.07 o 
  19   3   5        0.30       -1.27      1.85 o 
 -19   4   5       73.10       78.68      4.30 o 
 -18   4   5       11.07       14.81      2.19 o 
 -17   4   5        3.31        1.83      1.53 o 
 -16   4   5       28.65       31.78      3.02 o 
 -15   4   5        0.15       -1.22      1.45 o 
 -14   4   5       20.93       20.64      2.43 o 
 -13   4   5       95.42      110.08      5.22 o 
 -12   4   5       99.92       83.26      5.05 o 
 -11   4   5      632.42      655.28     13.62 o 
 -10   4   5     1084.03     1170.81     22.45 o 
  -9   4   5       30.94       17.52      3.75 o 
  -8   4   5      744.85      766.72     30.30 o 
  -7   4   5       77.43       84.66      6.05 o 
  -6   4   5       29.52       25.05      3.60 o 
  -5   4   5      174.73      143.77      8.05 o 
  -4   4   5      986.31     1179.97     22.72 o 
  -3   4   5      459.45      497.35     10.95 o 
  -2   4   5      235.02      223.11      7.55 o 
  -1   4   5      196.74      176.02      8.51 o 
   0   4   5       21.77       39.00      4.24 o 
   1   4   5       26.36        7.38      2.35 o 
   2   4   5       28.23       32.82      5.05 o 
   3   4   5      141.79      157.59      8.49 o 
   4   4   5       25.25       36.61      4.32 o 
   5   4   5      160.09      170.10      8.84 o 
   6   4   5      478.40      481.80     18.62 o 
   7   4   5      634.75      664.84     20.44 o 
   8   4   5      225.61      192.66     10.47 o 
   9   4   5      741.13      792.09     13.21 o 
  10   4   5       18.82       17.81      2.13 o 
  11   4   5        1.39        6.82      2.25 o 
  12   4   5      408.15      381.13     10.87 o 
  13   4   5        0.23        3.28      1.57 o 
  14   4   5       97.30       85.14      5.62 o 
  15   4   5        5.69        1.16      3.57 o 
  16   4   5      107.07       88.65      6.28 o 
  17   4   5       12.72       10.92      3.22 o 
  18   4   5        7.70        6.97      1.41 o 
 -18   5   5        0.42        0.53      1.29 o 
 -17   5   5        1.79        5.30      2.55 o 
 -16   5   5      194.47      225.75      9.51 o 
 -15   5   5       12.52       14.27      1.93 o 
 -14   5   5      163.61      187.50      6.91 o 
 -13   5   5       66.49       62.83      4.34 o 
 -12   5   5      294.39      321.74      9.66 o 
 -11   5   5        4.92        2.41      1.98 o 
 -10   5   5       10.08       17.95      2.24 o 
  -9   5   5      301.24      302.65      7.82 o 
  -8   5   5      706.02      716.14     11.89 o 
  -7   5   5      431.65      452.51      8.72 o 
  -6   5   5      314.63      365.69     11.15 o 
  -5   5   5      155.50      190.74     10.07 o 
  -4   5   5       19.80       12.82      4.46 o 
  -3   5   5        5.62        2.66      1.82 o 
  -2   5   5      326.93      284.03      9.53 o 
  -1   5   5        1.00        1.27      1.44 o 
   0   5   5      755.69      826.32     21.02 o 
   1   5   5        4.94        8.98      2.76 o 
   2   5   5      903.66      937.63     22.72 o 
   3   5   5       78.65       61.33      5.91 o 
   4   5   5      648.54      631.47     18.51 o 
   5   5   5       54.48       53.69      5.26 o 
   6   5   5       62.33       89.49      5.10 o 
   7   5   5      545.99      617.30     13.52 o 
   8   5   5     1083.62     1046.89     17.71 o 
   9   5   5      382.26      377.24     15.15 o 
  10   5   5       24.54        7.28      4.91 o 
  11   5   5        3.10        7.74      2.39 o 
  12   5   5       38.11       49.11      4.44 o 
  13   5   5       63.90       69.18      5.16 o 
  14   5   5        2.29        5.72      2.21 o 
  15   5   5        0.33        2.23      1.98 o 
  16   5   5       18.48       22.91      5.75 o 
  17   5   5       38.44       42.96      3.17 o 
 -16   6   5       24.67       27.36      3.10 o 
 -15   6   5       20.19       22.60      2.08 o 
 -14   6   5        1.25        1.60      1.36 o 
 -13   6   5      103.79      106.60      5.71 o 
 -12   6   5       50.60       55.74      4.52 o 
 -11   6   5       71.31       87.17      4.99 o 
 -10   6   5       24.94       23.71      2.64 o 
  -9   6   5      220.84      240.01      7.12 o 
  -8   6   5      159.68      156.59      5.85 o 
  -7   6   5       25.41       27.18      2.49 o 
  -6   6   5      170.94      192.82      6.44 o 
  -5   6   5       51.34       33.17      2.84 o 
  -4   6   5       14.38       11.71      1.95 o 
  -3   6   5       77.79       48.06      3.25 o 
  -2   6   5       49.31       36.74      2.64 o 
  -1   6   5       14.23       25.95      2.85 o 
   0   6   5      103.64      123.10      4.63 o 
   1   6   5      105.56      134.33      5.14 o 
   2   6   5       97.78      104.26      4.31 o 
   3   6   5        5.56       14.18      2.23 o 
   4   6   5     1347.20     1431.83     24.50 o 
   5   6   5     1062.09     1124.07     25.57 o 
   6   6   5      139.47      130.65      9.09 o 
   7   6   5        0.52       -1.20      2.26 o 
   8   6   5       30.05       31.99      4.70 o 
   9   6   5        6.38        3.01      2.64 o 
  10   6   5      214.39      198.60     10.68 o 
  11   6   5       44.35       57.90      4.61 o 
  12   6   5       23.92       11.20      3.28 o 
  13   6   5        2.38        1.19      2.06 o 
  14   6   5       78.63      100.71      5.63 o 
  15   6   5       18.40       14.58      2.89 o 
  16   6   5       24.53       15.97      2.26 o 
 -14   7   5        2.19        3.66      1.84 o 
 -13   7   5      103.66      115.01      5.15 o 
 -12   7   5        4.27        4.18      1.63 o 
 -11   7   5        0.12       -1.15      1.48 o 
 -10   7   5        8.20        2.75      1.77 o 
  -9   7   5        5.01        3.47      1.68 o 
  -8   7   5        8.76       -0.01      1.70 o 
  -7   7   5        9.70        8.22      1.69 o 
  -6   7   5       20.81       13.14      2.04 o 
  -5   7   5       21.00       16.17      2.32 o 
  -4   7   5       12.08        8.60      2.00 o 
  -3   7   5       22.66       33.88      3.20 o 
  -2   7   5      233.03      269.20      8.58 o 
  -1   7   5      421.93      446.06     11.98 o 
   0   7   5       82.55       84.82      4.85 o 
   1   7   5       70.63       62.15      3.91 o 
   2   7   5       45.03       29.60      2.74 o 
   3   7   5       90.39       97.51      5.55 o 
   4   7   5      109.62      117.91      5.91 o 
   5   7   5       15.08       14.00      2.68 o 
   6   7   5        0.80       -0.56      2.53 o 
   7   7   5       36.61       31.94      4.28 o 
   8   7   5        3.96       -0.13      2.01 o 
   9   7   5        6.72        5.39      2.64 o 
  10   7   5       45.28       45.81      4.69 o 
  11   7   5       41.50       48.19      6.51 o 
  12   7   5        0.03       -0.34      2.22 o 
  13   7   5        6.94        7.62      1.51 o 
  14   7   5       14.63       17.41      2.11 o 
 -11   8   5        2.38        1.80      1.81 o 
 -10   8   5        4.84        5.88      1.20 o 
  -9   8   5       16.52       16.46      1.99 o 
  -8   8   5        5.64        7.74      1.61 o 
  -7   8   5       18.92       20.87      2.69 o 
  -6   8   5       20.37       18.87      2.93 o 
  -5   8   5        0.98        0.20      2.21 o 
  -4   8   5       42.20       27.77      3.50 o 
  -3   8   5        5.59        2.71      1.75 o 
  -2   8   5        0.04        0.05      1.57 o 
  -1   8   5        2.47        2.42      1.73 o 
   0   8   5       56.97       51.15      4.28 o 
   1   8   5        2.34        0.63      1.63 o 
   2   8   5        2.61        0.80      1.32 o 
   3   8   5        5.23        4.53      1.51 o 
   4   8   5      120.12      114.24      5.18 o 
   5   8   5      158.91      181.84      7.36 o 
   6   8   5       43.85       51.81      3.46 o 
   7   8   5        2.36        2.27      1.68 o 
   8   8   5        3.32        8.45      2.13 o 
   9   8   5        0.10        1.49      1.35 o 
  10   8   5        2.71        2.07      1.31 o 
  11   8   5       18.47       29.48      3.77 o 
  -7   9   5        7.72        6.57      1.54 o 
  -6   9   5        5.76        3.94      1.02 o 
  -5   9   5        3.64        5.06      1.61 o 
  -4   9   5       18.32       17.93      3.65 o 
  -3   9   5        2.08        0.10      1.44 o 
  -2   9   5        0.28        0.91      1.69 o 
  -1   9   5       44.87       37.78      3.07 o 
   0   9   5        8.07        6.02      1.15 o 
   1   9   5       37.67       37.04      2.35 o 
   2   9   5      118.55       98.54      3.55 o 
   3   9   5        0.08       -0.96      0.96 o 
   4   9   5        0.00       -1.12      1.12 o 
   5   9   5       34.19       30.92      3.38 o 
   6   9   5       34.34       39.58      3.43 o 
 -20   0   6        0.60       -1.43      2.78 o 
 -18   0   6        6.71        1.87      2.31 o 
 -16   0   6        0.17        2.48      2.08 o 
 -14   0   6       30.06       31.52      3.06 o 
 -12   0   6      911.02      888.65     32.35 o 
 -10   0   6     1287.64     1306.65     34.99 o 
  -8   0   6     2612.96     2395.22     28.00 o 
  -6   0   6     6432.23     6319.96     30.93 o 
  -4   0   6       40.03       71.65      7.00 o 
  -2   0   6     5266.88     5089.08     26.75 o 
   0   0   6    12248.44    11247.18     52.26 o 
   2   0   6    20010.32    17955.02    185.61 o 
   4   0   6      471.13      363.57      7.98 o 
   6   0   6     6272.97     6383.70     50.78 o 
   8   0   6        0.91        0.84      1.36 o 
  10   0   6      709.36      852.13     46.97 o 
  12   0   6      416.84      370.73     15.84 o 
  14   0   6     1025.07     1079.87     28.80 o 
  16   0   6      204.18      237.68     19.64 o 
  18   0   6       51.39       45.48      6.04 o 
  20   0   6        3.01        2.12      2.31 o 
 -21   1   6       28.95       30.14      2.88 o 
 -20   1   6        1.53        1.67      1.22 o 
 -19   1   6       43.96       39.83      3.40 o 
 -18   1   6        0.13       -0.30      1.75 o 
 -17   1   6       51.94       50.98      3.42 o 
 -16   1   6       43.27       38.14      3.10 o 
 -15   1   6      338.02      383.09      9.06 o 
 -14   1   6      681.16      643.94      9.64 o 
 -13   1   6      264.35      253.31      5.89 o 
 -12   1   6      407.30      379.92     15.08 o 
 -11   1   6      167.07      176.99     10.62 o 
 -10   1   6      968.89      991.42     16.72 o 
  -9   1   6      146.12      163.78      6.48 o 
  -8   1   6     1286.49     1459.32     18.07 o 
  -7   1   6     2119.74     2141.74     17.35 o 
  -6   1   6      586.76      546.91      7.59 o 
  -5   1   6       49.77       74.78      2.69 o 
  -4   1   6      446.28      465.27      4.94 o 
  -3   1   6     1084.02      961.60     21.50 o 
  -2   1   6     1905.61     2010.48     19.24 o 
  -1   1   6     7354.73     6672.11     43.68 o 
   0   1   6       26.57       25.54      1.52 o 
   1   1   6       37.09       28.37      2.23 o 
   2   1   6     1218.06     1148.18     30.34 o 
   3   1   6       11.71        4.14      0.58 o 
   4   1   6     2574.03     2621.36     21.52 o 
   5   1   6      142.49      148.61      6.93 o 
   6   1   6     3695.20     3534.48     25.36 o 
   7   1   6      107.79      142.15      4.82 o 
   8   1   6      910.22      936.30     12.91 o 
   9   1   6       44.07       36.25      2.73 o 
  10   1   6      205.28      222.99      6.85 o 
  11   1   6      659.60      626.79     37.15 o 
  12   1   6        0.64        1.56      1.82 o 
  13   1   6       26.96       35.06      3.85 o 
  14   1   6       25.18       30.61      4.34 o 
  15   1   6       90.74      114.32      8.04 o 
  16   1   6       20.28       20.00      3.56 o 
  17   1   6      149.75      139.93      9.29 o 
  18   1   6       34.04       38.62      3.71 o 
  19   1   6        4.95        3.53      1.68 o 
  20   1   6       97.74      118.56      9.26 o 
 -21   2   6       26.96       27.55      3.53 o 
 -20   2   6        8.70        9.45      2.01 o 
 -19   2   6       41.89       52.20      3.70 o 
 -18   2   6       10.78       10.27      2.09 o 
 -17   2   6       26.49       28.25      3.21 o 
 -16   2   6       26.85       17.89      2.10 o 
 -15   2   6       31.73       24.50      2.42 o 
 -14   2   6       89.88       84.07      4.32 o 
 -13   2   6       50.32       41.32      2.66 o 
 -12   2   6      422.26      394.14      7.52 o 
 -11   2   6     1023.13     1082.55     24.55 o 
 -10   2   6       88.32       89.84      8.79 o 
  -9   2   6      298.18      315.64      9.13 o 
  -8   2   6      986.30     1039.02     13.60 o 
  -7   2   6       20.59       25.83      2.18 o 
  -6   2   6      548.98      573.96      9.23 o 
  -5   2   6      243.29      268.22      6.65 o 
  -4   2   6      202.35      226.25      5.11 o 
  -3   2   6      970.97     1168.51     22.35 o 
  -2   2   6       23.30       28.52      1.46 o 
  -1   2   6      298.25      232.42      5.24 o 
   0   2   6     1842.08     1776.84     21.12 o 
   1   2   6     1165.67     1024.60     15.63 o 
   2   2   6     2254.31     2148.14     28.37 o 
   3   2   6      721.06      720.18     13.93 o 
   4   2   6      603.69      645.86     13.59 o 
   5   2   6      457.45      493.19      8.10 o 
   6   2   6        8.59       13.77      1.70 o 
   7   2   6       54.08       67.88      5.34 o 
   8   2   6     1139.97     1246.89     20.13 o 
   9   2   6       20.17       25.83      2.88 o 
  10   2   6      151.14      177.21      9.34 o 
  11   2   6      445.31      435.18     11.50 o 
  12   2   6      220.38      201.38      8.78 o 
  13   2   6       33.15       30.31      4.42 o 
  14   2   6       42.92       35.14      4.61 o 
  15   2   6        9.02        7.94      2.75 o 
  16   2   6       45.19       48.87      5.13 o 
  17   2   6      138.00      143.60      7.80 o 
  18   2   6       91.28       90.96      5.79 o 
  19   2   6       30.02       26.05      5.62 o 
  20   2   6        0.08        1.76      1.66 o 
 -20   3   6        1.41        2.01      1.00 o 
 -19   3   6       25.84       29.78      3.02 o 
 -18   3   6       79.96       84.83      4.65 o 
 -17   3   6        0.23        1.11      1.31 o 
 -16   3   6       41.48       43.49      3.24 o 
 -15   3   6        0.29       -0.97      1.54 o 
 -14   3   6       92.82       66.13      3.80 o 
 -13   3   6      107.20      127.03      5.15 o 
 -12   3   6        4.69        2.39      1.35 o 
 -11   3   6      461.08      385.99     10.68 o 
 -10   3   6       64.78       69.27      6.20 o 
  -9   3   6      225.47      258.66      7.48 o 
  -8   3   6      165.60      163.85      5.96 o 
  -7   3   6      153.18      157.24      6.73 o 
  -6   3   6     4926.68     5081.04     66.22 o 
  -5   3   6     4034.35     4137.84     55.56 o 
  -4   3   6     2462.22     2576.34     51.87 o 
  -3   3   6      372.66      279.54      7.88 o 
  -2   3   6      901.69      957.45     15.53 o 
  -1   3   6      742.55      875.77     16.71 o 
   0   3   6      485.57      569.82     13.68 o 
   1   3   6     1124.73     1248.75     20.64 o 
   2   3   6      115.14      115.93      7.46 o 
   3   3   6      499.79      484.80     13.35 o 
   4   3   6      926.77      907.29     18.49 o 
   5   3   6      540.61      523.95     14.93 o 
   6   3   6       78.98       52.99      4.42 o 
   7   3   6        0.91        5.69      2.44 o 
   8   3   6     1144.62     1061.38     18.36 o 
   9   3   6      117.22      101.73      7.57 o 
  10   3   6      173.12      154.43      6.51 o 
  11   3   6       10.03       14.00      2.99 o 
  12   3   6      169.42      155.01     10.48 o 
  13   3   6        8.71       11.22      2.96 o 
  14   3   6      178.13      192.05     10.44 o 
  15   3   6       23.16       25.87      3.72 o 
  16   3   6       29.31       29.49      3.81 o 
  17   3   6       73.83       65.80      5.34 o 
  18   3   6       13.12       22.11      2.58 o 
  19   3   6        3.23        3.22      1.16 o 
 -19   4   6       17.01       18.99      2.67 o 
 -18   4   6        0.12       -0.71      1.87 o 
 -17   4   6        3.56        0.90      1.52 o 
 -16   4   6       22.64       21.89      2.50 o 
 -15   4   6        0.80        1.08      1.48 o 
 -14   4   6        0.27        1.27      1.54 o 
 -13   4   6        0.16        0.45      1.56 o 
 -12   4   6      132.95      128.12      6.97 o 
 -11   4   6      286.32      227.91      8.16 o 
 -10   4   6     3366.73     3283.58     33.64 o 
  -9   4   6     2830.59     2996.94     39.70 o 
  -8   4   6      751.72      756.75     30.69 o 
  -7   4   6      250.17      217.07     10.10 o 
  -6   4   6      341.40      382.68     13.41 o 
  -5   4   6        8.10       15.38      3.08 o 
  -4   4   6        8.81        9.37      2.39 o 
  -3   4   6        3.49        0.92      1.01 o 
  -2   4   6     1121.81     1302.84     18.37 o 
  -1   4   6      131.03      172.51      6.86 o 
   0   4   6       40.53       23.01      3.44 o 
   1   4   6      414.83      507.94     15.06 o 
   2   4   6       51.00       49.27      4.92 o 
   3   4   6      208.75      249.46     10.82 o 
   4   4   6     1143.82     1053.64     22.33 o 
   5   4   6      573.18      484.08     15.17 o 
   6   4   6      102.24      104.10     15.34 o 
   7   4   6        2.06        0.67      4.65 o 
   8   4   6       81.31      101.97      5.34 o 
   9   4   6       50.65       46.42      3.37 o 
  10   4   6       13.04       16.05      2.22 o 
  11   4   6      271.17      277.43     10.57 o 
  12   4   6      221.91      191.38      8.71 o 
  13   4   6        7.65        5.54      1.73 o 
  14   4   6       85.38       78.46      5.49 o 
  15   4   6       85.49      103.09      8.53 o 
  16   4   6       50.26       59.91      5.02 o 
  17   4   6       65.60       61.19      4.33 o 
  18   4   6       50.18       68.59      3.98 o 
 -18   5   6        5.86        0.94      1.62 o 
 -17   5   6        3.62        0.93      2.75 o 
 -16   5   6       22.64       27.94      3.07 o 
 -15   5   6      175.47      199.64      8.87 o 
 -14   5   6        1.32        0.32      1.74 o 
 -13   5   6       61.35       63.82      4.96 o 
 -12   5   6        0.97       -0.43      1.62 o 
 -11   5   6       18.00       18.19      2.26 o 
 -10   5   6      147.26      141.12      6.35 o 
  -9   5   6       11.82       10.05      1.84 o 
  -8   5   6     1037.30     1023.22     14.31 o 
  -7   5   6      605.38      692.37     10.86 o 
  -6   5   6        7.95       13.78      1.54 o 
  -5   5   6      143.63      111.59      7.93 o 
  -4   5   6      495.50      551.16     17.57 o 
  -3   5   6      497.82      567.04     17.95 o 
  -2   5   6      672.46      742.44     15.57 o 
  -1   5   6      279.41      308.69     10.24 o 
   0   5   6      395.59      463.65     12.67 o 
   1   5   6        0.73        1.35      1.78 o 
   2   5   6      544.32      537.59     17.38 o 
   3   5   6       98.00       76.04      6.67 o 
   4   5   6        0.19       -0.82      3.85 o 
   5   5   6        2.96        3.79      1.64 o 
   6   5   6       59.74       55.90      4.16 o 
   7   5   6       30.68       16.77      2.53 o 
   8   5   6       50.58       49.94      5.81 o 
   9   5   6      153.49      151.07      9.75 o 
  10   5   6      241.02      224.78     11.43 o 
  11   5   6       12.10       15.67      2.77 o 
  12   5   6      231.03      228.10      9.19 o 
  13   5   6       25.87       31.31      3.07 o 
  14   5   6        8.34        9.71      2.61 o 
  15   5   6       22.98       28.56      4.55 o 
  16   5   6       49.78       69.20      5.90 o 
  17   5   6       14.20       11.66      1.75 o 
 -16   6   6        3.06        1.21      2.61 o 
 -15   6   6       10.01        8.20      1.67 o 
 -14   6   6       30.67       29.01      2.73 o 
 -13   6   6       10.78       14.20      2.29 o 
 -12   6   6       30.25       28.05      3.28 o 
 -11   6   6       45.41       34.81      3.26 o 
 -10   6   6       25.82       20.26      2.51 o 
  -9   6   6        8.97       15.37      2.45 o 
  -8   6   6        7.24       11.84      1.82 o 
  -7   6   6       19.10       20.24      2.85 o 
  -6   6   6       16.52        9.45      1.65 o 
  -5   6   6        0.52        1.08      1.41 o 
  -4   6   6      690.25      822.73     13.38 o 
  -3   6   6      157.45      159.67      5.81 o 
  -2   6   6       12.81       10.77      2.26 o 
  -1   6   6       56.36       44.82      2.69 o 
   0   6   6      406.44      429.52      8.61 o 
   1   6   6      324.98      355.97      8.33 o 
   2   6   6      258.81      224.28      7.25 o 
   3   6   6        0.58       -0.48      1.53 o 
   4   6   6       29.95       33.01      4.71 o 
   5   6   6       24.87       22.46      4.88 o 
   6   6   6        3.53        2.58      3.92 o 
   7   6   6      491.97      477.94     17.10 o 
   8   6   6        3.95        6.35      2.59 o 
   9   6   6       19.42       13.21      2.56 o 
  10   6   6      140.92      159.60      7.88 o 
  11   6   6        4.25        0.81      1.63 o 
  12   6   6       31.28       30.28      3.84 o 
  13   6   6       13.39        6.87      1.66 o 
  14   6   6       10.83       12.66      2.11 o 
  15   6   6       36.90       45.78      4.19 o 
 -14   7   6       22.42       25.11      3.90 o 
 -13   7   6       16.87       12.33      1.69 o 
 -12   7   6       45.64       49.54      3.22 o 
 -11   7   6        8.96        9.78      1.50 o 
 -10   7   6        2.66        1.26      1.24 o 
  -9   7   6       75.08       82.84      4.53 o 
  -8   7   6       40.89       39.39      3.46 o 
  -7   7   6       22.88       24.09      2.63 o 
  -6   7   6      158.79      180.23      6.64 o 
  -5   7   6        5.48        4.69      2.86 o 
  -4   7   6       44.10       49.01      4.18 o 
  -3   7   6       33.61       29.09      3.28 o 
  -2   7   6      136.12      147.11      6.39 o 
  -1   7   6       97.49       97.87      5.80 o 
   0   7   6       58.65       64.70      4.60 o 
   1   7   6        4.71       11.22      2.04 o 
   2   7   6      199.70      215.40      7.98 o 
   3   7   6       49.97       63.89      4.59 o 
   4   7   6        6.49        5.93      1.98 o 
   5   7   6       73.18       92.85      7.45 o 
   6   7   6        1.76        0.67      1.60 o 
   7   7   6        9.79        1.22      2.90 o 
   8   7   6      185.04      197.68      8.59 o 
   9   7   6        1.12        0.34      2.28 o 
  10   7   6      125.96      113.95      5.63 o 
  11   7   6       85.23       79.62      5.32 o 
  12   7   6        7.67        4.64      1.29 o 
  13   7   6        0.02        1.30      0.86 o 
 -11   8   6       30.56       30.89      3.88 o 
 -10   8   6       25.93       30.56      2.51 o 
  -9   8   6       37.41       34.20      3.08 o 
  -8   8   6       18.62       11.83      2.23 o 
  -7   8   6        0.10       -0.03      2.03 o 
  -6   8   6       70.49       88.32      7.26 o 
  -5   8   6      106.50      112.68      6.66 o 
  -4   8   6       37.47       39.01      4.16 o 
  -3   8   6        9.54        1.59      2.46 o 
  -2   8   6        0.15        2.07      1.52 o 
  -1   8   6       19.71       20.40      2.78 o 
   0   8   6        0.16        0.16      1.64 o 
   1   8   6        4.54        1.35      1.70 o 
   2   8   6       21.59       12.96      2.28 o 
   3   8   6        0.26       -0.15      1.47 o 
   4   8   6       17.94       21.21      2.15 o 
   5   8   6       55.04       54.38      3.99 o 
   6   8   6       47.97       42.23      3.05 o 
   7   8   6       15.20       10.55      2.24 o 
   8   8   6        7.05        4.44      1.38 o 
   9   8   6       27.54       19.93      2.40 o 
  10   8   6        3.31        1.40      0.96 o 
  -7   9   6       21.76       16.51      2.74 o 
  -6   9   6       13.73       16.48      2.24 o 
  -5   9   6       51.01       49.39      3.84 o 
  -4   9   6        2.89        4.05      1.79 o 
  -3   9   6       33.27       38.81      4.97 o 
  -2   9   6       16.88       16.53      1.70 o 
  -1   9   6       16.98       16.46      2.67 o 
   0   9   6       55.23       51.99      2.81 o 
   1   9   6       49.28       45.91      2.49 o 
   2   9   6       46.95       34.20      2.39 o 
   3   9   6       56.20       53.25      3.45 o 
   4   9   6        0.16       -1.36      1.36 o 
   5   9   6       10.41       11.53      2.08 o 
   6   9   6        1.31        0.88      1.31 o 
 -21   0   7       19.75       21.22      3.68 o 
 -19   0   7       83.51       79.25      9.70 o 
 -17   0   7       50.10       52.37      4.32 o 
 -15   0   7       18.02       18.66      2.91 o 
 -13   0   7      182.17      233.54      7.99 o 
 -11   0   7     2581.72     2511.30     51.83 o 
  -9   0   7      743.04      671.90     16.21 o 
  -7   0   7     1447.25     1564.15     32.02 o 
  -5   0   7      137.90      122.26      7.81 o 
  -3   0   7      126.42      113.51      5.94 o 
  -1   0   7     1705.92     1559.39     19.39 o 
   1   0   7      658.11      521.03     22.47 o 
   3   0   7    10731.23    10256.98     43.13 o 
   5   0   7       10.98       19.69      2.19 o 
   7   0   7     4257.78     4199.46     37.12 o 
   9   0   7        2.18       14.08      4.41 o 
  11   0   7        2.51       23.13      5.32 o 
  13   0   7      267.34      253.53     13.70 o 
  15   0   7      941.51      991.32     27.23 o 
  17   0   7       56.28       65.41      7.91 o 
  19   0   7       24.95       24.34      4.28 o 
 -21   1   7        1.60        4.06      1.29 o 
 -20   1   7       29.90       24.97      2.62 o 
 -19   1   7        1.94       -0.03      1.46 o 
 -18   1   7      192.06      205.67      6.19 o 
 -17   1   7        4.43        5.99      1.54 o 
 -16   1   7        5.34        5.74      1.66 o 
 -15   1   7      317.62      289.74      7.97 o 
 -14   1   7      166.52      167.67      6.06 o 
 -13   1   7        1.33        1.64      1.15 o 
 -12   1   7        9.53        9.35      2.97 o 
 -11   1   7       48.79       45.35      3.91 o 
 -10   1   7        0.73        4.86      1.60 o 
  -9   1   7      795.97      799.82     14.59 o 
  -8   1   7      246.14      292.98      8.33 o 
  -7   1   7      176.56      163.44      4.54 o 
  -6   1   7      107.56       74.25      2.97 o 
  -5   1   7       79.52       94.99      3.13 o 
  -4   1   7        2.87        6.67      0.79 o 
  -3   1   7     1244.81     1166.19     16.17 o 
  -2   1   7      595.73      616.59     13.63 o 
  -1   1   7        8.66       12.40      1.22 o 
   0   1   7        1.64        1.54      0.84 o 
   1   1   7      436.94      534.86      7.99 o 
   2   1   7     4421.97     4105.54     48.00 o 
   3   1   7     2370.32     2232.40     16.12 o 
   4   1   7       20.00       47.68      2.47 o 
   5   1   7     2061.24     2081.19     14.22 o 
   6   1   7       20.49        7.33      1.35 o 
   7   1   7     1107.65     1174.00     18.26 o 
   8   1   7      170.46      137.45      5.13 o 
   9   1   7      185.65      205.95      6.51 o 
  10   1   7       29.37       23.29      2.40 o 
  11   1   7      504.77      507.89     13.68 o 
  12   1   7        8.16        7.79      2.22 o 
  13   1   7       31.61       28.18      4.07 o 
  14   1   7       23.94       21.10      3.66 o 
  15   1   7      146.00      140.30      8.81 o 
  16   1   7       23.93       24.99      3.66 o 
  17   1   7       17.77       14.82      3.35 o 
  18   1   7       47.63       47.77      4.10 o 
  19   1   7       29.20       42.94      4.00 o 
  20   1   7       40.11       35.20      4.75 o 
 -20   2   7       22.35       22.33      2.30 o 
 -19   2   7        3.65        3.43      1.32 o 
 -18   2   7        1.54        3.02      1.47 o 
 -17   2   7       28.51       29.16      2.66 o 
 -16   2   7      597.85      597.11     11.87 o 
 -15   2   7        3.15        3.36      1.51 o 
 -14   2   7        0.63        0.36      1.32 o 
 -13   2   7      660.11      649.57     10.05 o 
 -12   2   7      294.95      288.11      6.49 o 
 -11   2   7       31.25       27.91      4.30 o 
 -10   2   7       84.34       95.99      5.43 o 
  -9   2   7       99.02      103.02      5.35 o 
  -8   2   7      106.20       93.75      4.24 o 
  -7   2   7      274.29      262.47      6.73 o 
  -6   2   7       28.00       29.07      2.30 o 
  -5   2   7      190.65      240.65      5.75 o 
  -4   2   7     1946.92     2049.47     13.76 o 
  -3   2   7     2351.20     2400.25     19.47 o 
  -2   2   7    14967.46    14890.36     65.98 o 
  -1   2   7       21.45       48.79      3.78 o 
   0   2   7      238.78      215.88      9.13 o 
   1   2   7      907.95      904.26     14.91 o 
   2   2   7       47.38       38.96      3.50 o 
   3   2   7        1.03        2.43      1.61 o 
   4   2   7     1298.83     1306.20     20.85 o 
   5   2   7     1173.23     1367.38     18.34 o 
   6   2   7      248.05      309.03     10.26 o 
   7   2   7        6.12        1.01      1.41 o 
   8   2   7      359.86      394.97     16.18 o 
   9   2   7       45.17       48.83      4.56 o 
  10   2   7      812.77      765.70     19.88 o 
  11   2   7       98.90       96.77      5.09 o 
  12   2   7      167.72      152.99      6.97 o 
  13   2   7      234.75      222.66     11.24 o 
  14   2   7        8.82        9.45      2.82 o 
  15   2   7        0.03       -0.85      2.16 o 
  16   2   7        3.87        3.56      2.08 o 
  17   2   7        4.49        7.90      2.28 o 
  18   2   7        7.82        2.86      3.54 o 
  19   2   7       44.44       39.72      3.86 o 
 -20   3   7       26.70       24.60      3.83 o 
 -19   3   7       37.54       45.96      3.53 o 
 -18   3   7       39.27       42.63      3.32 o 
 -17   3   7       16.83       20.25      2.33 o 
 -16   3   7        9.43        6.82      1.79 o 
 -15   3   7      114.02      114.11      5.33 o 
 -14   3   7       82.27       78.07      4.15 o 
 -13   3   7        0.30       -1.26      1.34 o 
 -12   3   7       14.94        7.79      1.28 o 
 -11   3   7        3.39        3.28      1.46 o 
 -10   3   7      988.14     1001.71     36.13 o 
  -9   3   7       19.87       18.15      2.55 o 
  -8   3   7      137.72      149.56      7.55 o 
  -7   3   7     1361.52     1440.46     20.79 o 
  -6   3   7      201.75      232.68     10.00 o 
  -5   3   7     3200.62     3188.59     35.87 o 
  -4   3   7     3003.02     3064.70     34.74 o 
  -3   3   7     2281.26     2391.74     36.53 o 
  -2   3   7       61.88       53.03      3.54 o 
  -1   3   7     1124.13     1173.76     20.22 o 
   0   3   7     1214.11     1184.55     16.35 o 
   1   3   7      130.62      140.29      7.26 o 
   2   3   7      765.89      684.71     16.13 o 
   3   3   7      182.10      188.75      8.69 o 
   4   3   7     2455.62     2364.29     25.58 o 
   5   3   7      203.05      148.98      6.62 o 
   6   3   7       48.88       74.84      3.81 o 
   7   3   7     3151.77     3102.88     35.22 o 
   8   3   7      280.96      318.53     17.06 o 
   9   3   7       71.16       78.48      6.82 o 
  10   3   7       46.36       38.39      3.77 o 
  11   3   7       35.37       40.28      3.47 o 
  12   3   7       36.63       32.95      4.62 o 
  13   3   7       85.91       82.64      5.96 o 
  14   3   7       13.72       19.24      3.43 o 
  15   3   7       13.84       18.89      3.40 o 
  16   3   7       15.18       16.88      3.00 o 
  17   3   7        4.30        4.54      1.77 o 
  18   3   7       10.93       16.64      1.98 o 
  19   3   7       15.32       19.12      4.78 o 
 -19   4   7       23.13       28.03      2.96 o 
 -18   4   7       22.01       22.56      2.63 o 
 -17   4   7        2.81        4.58      1.36 o 
 -16   4   7        3.70        1.74      1.50 o 
 -15   4   7        8.13        4.56      1.57 o 
 -14   4   7      202.21      202.94      8.62 o 
 -13   4   7       66.75       68.99      6.30 o 
 -12   4   7       36.91       46.18      5.05 o 
 -11   4   7        6.51        3.40      1.83 o 
 -10   4   7        0.24        1.89      1.90 o 
  -9   4   7     1489.40     1454.02     19.17 o 
  -8   4   7      203.37      193.57      9.77 o 
  -7   4   7     1637.66     1681.95     28.85 o 
  -6   4   7      272.24      267.52     11.72 o 
  -5   4   7      307.68      333.29     13.00 o 
  -4   4   7       67.17       67.83      5.99 o 
  -3   4   7      404.91      408.68     15.22 o 
  -2   4   7        2.75        2.72      1.45 o 
  -1   4   7      224.08      221.66      7.93 o 
   0   4   7      508.24      542.76     12.58 o 
   1   4   7      295.36      340.39     15.26 o 
   2   4   7      253.21      190.55      9.68 o 
   3   4   7       60.62       51.10      5.06 o 
   4   4   7      108.64      125.54      7.97 o 
   5   4   7      878.02      981.05     22.17 o 
   6   4   7       25.31       24.04      4.07 o 
   7   4   7      454.88      444.10     15.95 o 
   8   4   7      153.15      128.57      5.49 o 
   9   4   7        0.19       -1.07      1.64 o 
  10   4   7       26.98       29.43      3.98 o 
  11   4   7      358.76      361.69     12.06 o 
  12   4   7       45.21       42.97      5.38 o 
  13   4   7       50.25       55.11      4.91 o 
  14   4   7        0.11        1.67      3.14 o 
  15   4   7       96.33       91.01      5.93 o 
  16   4   7       25.55       34.94      5.18 o 
  17   4   7       99.88       94.05     10.25 o 
  18   4   7       29.33       30.13      2.61 o 
 -18   5   7        0.21        1.88      1.66 o 
 -17   5   7        0.41        2.45      2.21 o 
 -16   5   7       52.93       68.78      4.63 o 
 -15   5   7       29.82       34.19      3.85 o 
 -14   5   7       18.95       22.76      3.58 o 
 -13   5   7       49.59       64.40      6.76 o 
 -12   5   7        0.57        0.62      1.42 o 
 -11   5   7       22.29       28.02      2.52 o 
 -10   5   7       87.59       77.56      4.42 o 
  -9   5   7       39.24       39.07      3.21 o 
  -8   5   7       29.43       34.15      2.75 o 
  -7   5   7      608.59      598.11     10.88 o 
  -6   5   7      106.34       95.83      3.72 o 
  -5   5   7      159.04      193.38      5.96 o 
  -4   5   7       10.43       15.95      3.35 o 
  -3   5   7        2.73        9.93      2.79 o 
  -2   5   7       60.67       35.41      3.91 o 
  -1   5   7      300.79      321.98     10.62 o 
   0   5   7        7.12        2.99      1.48 o 
   1   5   7      522.55      514.34     17.28 o 
   2   5   7      364.21      403.81     15.31 o 
   3   5   7        0.59        2.02      4.00 o 
   4   5   7      262.11      243.24      9.05 o 
   5   5   7      330.92      383.92     11.68 o 
   6   5   7       41.37       37.59      3.57 o 
   7   5   7      917.52      916.35     19.66 o 
   8   5   7       34.14       43.47      5.51 o 
   9   5   7        2.19        4.09      2.66 o 
  10   5   7        5.23        5.49      3.16 o 
  11   5   7       10.94       14.91      2.74 o 
  12   5   7       19.89       24.10      3.30 o 
  13   5   7      105.22       80.10      4.60 o 
  14   5   7       55.94       59.53      4.37 o 
  15   5   7        8.11        6.56      4.86 o 
  16   5   7       15.65       14.87      3.81 o 
  17   5   7       14.91       18.04      1.79 o 
 -16   6   7        0.36        0.42      1.65 o 
 -15   6   7       20.15       24.20      2.58 o 
 -14   6   7       30.59       32.94      3.47 o 
 -13   6   7        0.28       -1.48      1.48 o 
 -12   6   7       52.98       44.80      3.36 o 
 -11   6   7      104.34      123.26      5.74 o 
 -10   6   7        0.29        0.33      1.49 o 
  -9   6   7       37.46       36.98      3.07 o 
  -8   6   7        0.19        0.36      1.34 o 
  -7   6   7       24.89       30.53      2.64 o 
  -6   6   7       19.97       16.67      2.04 o 
  -5   6   7      155.16      192.83      7.08 o 
  -4   6   7       48.55       44.59      3.58 o 
  -3   6   7      353.04      331.36      7.78 o 
  -2   6   7      559.40      567.70      9.55 o 
  -1   6   7      105.32       88.90      4.42 o 
   0   6   7      177.94      189.78      6.45 o 
   1   6   7       64.17       47.15      3.32 o 
   2   6   7       67.67       54.16      3.31 o 
   3   6   7       35.44       27.84      4.02 o 
   4   6   7      135.19      124.28      8.52 o 
   5   6   7      355.64      340.78     14.12 o 
   6   6   7      280.67      275.56     12.85 o 
   7   6   7        0.31       -1.02      2.27 o 
   8   6   7        9.44        4.38      2.75 o 
   9   6   7        2.65        4.11      2.13 o 
  10   6   7      130.35       99.68      6.20 o 
  11   6   7       18.74       15.32      3.05 o 
  12   6   7        9.38        6.91      1.81 o 
  13   6   7        3.21        5.16      1.40 o 
  14   6   7       27.80       33.01      8.81 o 
  15   6   7       11.49        9.68      2.01 o 
 -14   7   7        0.33       -1.51      1.51 o 
 -13   7   7        5.41        6.89      1.52 o 
 -12   7   7        1.91        4.34      1.32 o 
 -11   7   7       10.08        9.87      1.62 o 
 -10   7   7        8.42       12.95      1.83 o 
  -9   7   7        2.45        3.82      1.79 o 
  -8   7   7       15.92        8.93      1.62 o 
  -7   7   7       12.98       15.63      2.03 o 
  -6   7   7       34.56       43.86      4.38 o 
  -5   7   7      342.70      355.19     10.60 o 
  -4   7   7       96.14       94.77      6.27 o 
  -3   7   7       15.25       16.20      3.46 o 
  -2   7   7       20.86       18.09      3.02 o 
  -1   7   7       26.31       26.07      3.33 o 
   0   7   7       11.92        7.30      2.50 o 
   1   7   7      134.85      136.30      6.44 o 
   2   7   7        5.62        9.92      2.10 o 
   3   7   7      317.48      352.04     11.49 o 
   4   7   7       48.55       46.49      5.09 o 
   5   7   7       40.17       59.61      5.92 o 
   6   7   7        1.40        7.22      2.59 o 
   7   7   7        9.83       11.69      3.00 o 
   8   7   7       30.28       25.32      3.19 o 
   9   7   7      140.50      149.93      6.78 o 
  10   7   7       13.53       13.22      2.03 o 
  11   7   7       68.20       61.23      4.40 o 
  12   7   7       35.15       36.46      2.59 o 
  13   7   7       16.14       10.35      1.81 o 
 -11   8   7       25.55       24.47      3.45 o 
 -10   8   7        2.48        2.37      2.53 o 
  -9   8   7       21.84       17.88      2.78 o 
  -8   8   7        0.43       -1.96      1.96 o 
  -7   8   7       26.44       30.18      4.74 o 
  -6   8   7        2.17        3.57      2.49 o 
  -5   8   7       13.16       12.20      2.63 o 
  -4   8   7        1.74        2.63      3.04 o 
  -3   8   7       31.58       30.93      3.88 o 
  -2   8   7       21.55       20.01      2.37 o 
  -1   8   7        1.42        2.97      1.62 o 
   0   8   7       79.00       73.00      4.80 o 
   1   8   7        7.33       12.47      2.34 o 
   2   8   7        9.12        2.73      2.27 o 
   3   8   7       35.10       35.72      3.27 o 
   4   8   7       21.29       20.52      2.52 o 
   5   8   7       12.19       11.31      2.04 o 
   6   8   7        6.59       10.91      1.92 o 
   7   8   7       23.41       18.10      2.45 o 
   8   8   7        1.04        0.32      1.26 o 
   9   8   7       17.45       24.30      4.23 o 
  10   8   7        3.16        3.56      1.02 o 
  -6   9   7       63.61       63.72      3.80 o 
  -5   9   7        7.01        7.87      1.37 o 
  -4   9   7       29.74       32.19      3.27 o 
  -3   9   7        3.94        5.86      2.03 o 
  -2   9   7       16.45       15.77      1.70 o 
  -1   9   7       51.65       56.78      2.93 o 
   0   9   7        0.42        1.53      1.30 o 
   1   9   7        0.57        2.95      1.37 o 
   2   9   7        8.50        9.32      1.31 o 
   3   9   7       29.59       24.19      2.21 o 
   4   9   7       15.30       15.23      2.35 o 
   5   9   7        2.74        1.90      1.04 o 
 -20   0   8        2.78        2.58      2.16 o 
 -18   0   8        5.69        8.91      2.77 o 
 -16   0   8      622.41      646.30     15.20 o 
 -14   0   8      463.94      474.99     15.58 o 
 -12   0   8      980.98      925.83     17.37 o 
 -10   0   8      491.59      538.42     15.76 o 
  -8   0   8        1.73        8.91      7.96 o 
  -6   0   8      997.90     1131.14     20.56 o 
  -4   0   8     2475.67     2372.95     25.35 o 
  -2   0   8     7274.40     6457.98     35.60 o 
   0   0   8     4726.61     4311.54     99.35 o 
   2   0   8     3901.20     4133.68    165.69 o 
   4   0   8      403.95      395.00      7.34 o 
   6   0   8     2610.70     2860.41     29.88 o 
   8   0   8        7.44        6.09      2.00 o 
  10   0   8        2.27       10.89      2.35 o 
  12   0   8       45.33       45.20      8.80 o 
  14   0   8      952.23     1009.43     42.94 o 
  16   0   8       58.66       58.76     10.34 o 
  18   0   8        0.87        1.27      3.14 o 
  20   0   8       93.23       97.72      7.14 o 
 -21   1   8       48.80       46.67      4.74 o 
 -20   1   8        0.25       -2.00      2.00 o 
 -19   1   8       43.55       46.16      3.18 o 
 -18   1   8        5.32        4.95      1.34 o 
 -17   1   8       66.20       66.21      3.91 o 
 -16   1   8        1.64       -0.12      1.55 o 
 -15   1   8       19.03       21.76      2.59 o 
 -14   1   8      118.70      118.30      5.15 o 
 -13   1   8        2.86        3.63      1.14 o 
 -12   1   8      765.85      760.52      9.95 o 
 -11   1   8       93.47       82.63      5.28 o 
 -10   1   8      328.99      307.37      9.75 o 
  -9   1   8       42.44       35.12      3.18 o 
  -8   1   8     2571.11     2540.35     25.03 o 
  -7   1   8     4770.47     4634.99     24.82 o 
  -6   1   8      471.35      579.43      8.37 o 
  -5   1   8        2.73        0.72      0.72 o 
  -4   1   8      949.23      885.12      8.23 o 
  -3   1   8        9.54       18.83      1.90 o 
  -2   1   8     5861.36     6197.70     26.87 o 
  -1   1   8      539.90      552.43      8.75 o 
   0   1   8      253.15      236.24      5.01 o 
   1   1   8     1350.42     1394.91     15.97 o 
   2   1   8     2799.95     2617.80     29.50 o 
   3   1   8      226.00      229.78      4.72 o 
   4   1   8       98.14       79.80      2.75 o 
   5   1   8     1031.13      916.62      9.68 o 
   6   1   8       55.55       43.14      2.69 o 
   7   1   8      194.58      163.63      5.64 o 
   8   1   8      410.15      430.12     10.90 o 
   9   1   8        2.76        4.54      2.01 o 
  10   1   8       45.72       48.77      4.08 o 
  11   1   8      128.91      147.45      6.15 o 
  12   1   8       21.59       11.20      2.18 o 
  13   1   8       53.49       44.80      5.06 o 
  14   1   8       31.25       29.54      4.16 o 
  15   1   8        0.86       -1.66      2.40 o 
  16   1   8      317.93      320.71     12.36 o 
  17   1   8       37.45       35.85      5.18 o 
  18   1   8       18.11       18.10      2.53 o 
  19   1   8       35.26       38.20      3.34 o 
 -20   2   8        1.49        1.34      0.80 o 
 -19   2   8        1.05        2.89      1.34 o 
 -18   2   8       18.36       16.51      2.08 o 
 -17   2   8       73.38       72.53      3.97 o 
 -16   2   8      592.01      553.18     11.43 o 
 -15   2   8      337.66      364.30      9.59 o 
 -14   2   8      240.30      239.28      7.23 o 
 -13   2   8       34.36       23.79      2.42 o 
 -12   2   8      538.39      535.30      9.58 o 
 -11   2   8      261.54      277.85      7.84 o 
 -10   2   8      416.17      405.63     11.27 o 
  -9   2   8       41.74       28.84      3.00 o 
  -8   2   8      355.75      390.82      8.75 o 
  -7   2   8      124.47      122.04      5.29 o 
  -6   2   8      239.38      361.23      7.73 o 
  -5   2   8       53.96       37.18      3.17 o 
  -4   2   8     1307.04     1547.10     15.95 o 
  -3   2   8      190.29      125.48      5.63 o 
  -2   2   8     1308.00     1529.46     15.66 o 
  -1   2   8      434.68      484.73      9.29 o 
   0   2   8     4280.56     4718.77     29.65 o 
   1   2   8      536.32      489.33      9.76 o 
   2   2   8      248.95      235.41      6.96 o 
   3   2   8       13.04       21.50      3.03 o 
   4   2   8        2.88        1.85      1.31 o 
   5   2   8     1585.97     1669.98     28.00 o 
   6   2   8      246.60      242.59      8.34 o 
   7   2   8       20.77       39.76      4.01 o 
   8   2   8       59.21       57.85      4.42 o 
   9   2   8        0.91        2.61      1.52 o 
  10   2   8       58.36       71.42      4.84 o 
  11   2   8      274.69      246.61      8.27 o 
  12   2   8       22.79       29.86      3.71 o 
  13   2   8        0.77        0.40      4.64 o 
  14   2   8       26.89       26.76      4.31 o 
  15   2   8       62.75       58.23      5.60 o 
  16   2   8       32.40       36.94      4.21 o 
  17   2   8       35.23       44.43      4.19 o 
  18   2   8       22.77       29.49      2.96 o 
  19   2   8        0.02        0.81      3.19 o 
 -20   3   8       27.47       20.72      3.00 o 
 -19   3   8       36.75       36.06      2.42 o 
 -18   3   8       65.06       75.32      3.64 o 
 -17   3   8       28.28       26.66      3.11 o 
 -16   3   8        4.27        2.50      2.04 o 
 -15   3   8       13.43       10.99      1.97 o 
 -14   3   8        3.56        5.40      1.49 o 
 -13   3   8       40.95       47.85      3.66 o 
 -12   3   8      532.41      576.49     11.81 o 
 -11   3   8       42.77       30.10      2.97 o 
 -10   3   8       27.77       37.71      3.29 o 
  -9   3   8      340.31      332.68     10.55 o 
  -8   3   8      159.43      147.55      7.08 o 
  -7   3   8       86.88       72.07      5.82 o 
  -6   3   8      883.19      818.79     19.13 o 
  -5   3   8      147.31      130.14     11.61 o 
  -4   3   8      240.82      181.97      6.34 o 
  -3   3   8      689.66      898.31     19.37 o 
  -2   3   8      103.78       89.50      6.26 o 
  -1   3   8      248.16      347.57     14.21 o 
   0   3   8      556.87      691.91     23.21 o 
   1   3   8      209.60      218.77      7.51 o 
   2   3   8      582.52      618.53     12.71 o 
   3   3   8       55.52       85.15      6.23 o 
   4   3   8       71.57       50.57      4.10 o 
   5   3   8     2026.21     2073.92     25.91 o 
   6   3   8      151.88      171.92      6.71 o 
   7   3   8      426.05      366.32     11.47 o 
   8   3   8       69.34       75.74      8.23 o 
   9   3   8      350.32      403.16     10.61 o 
  10   3   8       14.53        4.56      1.53 o 
  11   3   8       59.89       54.20      4.66 o 
  12   3   8      255.88      255.71     15.08 o 
  13   3   8       34.42       43.95      4.64 o 
  14   3   8       10.00       13.92      4.33 o 
  15   3   8       30.72       26.88      3.79 o 
  16   3   8       11.96       14.72      3.04 o 
  17   3   8        0.04        2.37      1.25 o 
  18   3   8        0.20       -0.44      1.17 o 
 -19   4   8        3.13        2.87      1.21 o 
 -18   4   8        5.40        4.18      1.81 o 
 -17   4   8       39.41       45.13      3.95 o 
 -16   4   8        4.56        4.37      1.92 o 
 -15   4   8      171.84      170.27      7.48 o 
 -14   4   8      155.36      175.45      7.97 o 
 -13   4   8       57.09       51.96      6.54 o 
 -12   4   8       21.20       25.44      3.39 o 
 -11   4   8      223.19      206.83      7.05 o 
 -10   4   8       95.29      100.32      4.89 o 
  -9   4   8        2.67        9.76      2.62 o 
  -8   4   8      834.87      906.53     20.55 o 
  -7   4   8        0.68        6.67      2.45 o 
  -6   4   8      469.59      527.55     16.83 o 
  -5   4   8        1.70        1.18      1.95 o 
  -4   4   8      120.62      126.27      8.32 o 
  -3   4   8      529.43      507.33     22.77 o 
  -2   4   8      427.54      433.81     15.07 o 
  -1   4   8     1001.81      998.78     17.46 o 
   0   4   8      736.60      722.88     14.89 o 
   1   4   8      229.79      193.07      7.87 o 
   2   4   8      625.02      583.87     17.20 o 
   3   4   8       21.04       28.69      4.25 o 
   4   4   8      774.80      816.29     20.75 o 
   5   4   8      250.84      237.57     11.36 o 
   6   4   8      642.89      630.59     15.40 o 
   7   4   8      127.43      130.30      5.53 o 
   8   4   8     1113.59     1068.09     16.07 o 
   9   4   8      233.88      260.78      9.05 o 
  10   4   8      509.38      532.26     18.45 o 
  11   4   8      283.71      273.63     13.09 o 
  12   4   8      238.95      286.80     13.11 o 
  13   4   8       16.82       21.60      3.32 o 
  14   4   8       26.41       19.05      2.84 o 
  15   4   8       17.71       19.48      3.72 o 
  16   4   8       44.01       42.45      3.71 o 
  17   4   8       14.51       24.47      4.07 o 
  18   4   8        2.57        1.69      2.27 o 
 -18   5   8       24.09       26.50      2.54 o 
 -17   5   8        2.03        2.27      1.11 o 
 -16   5   8       10.78       10.84      2.06 o 
 -15   5   8       20.63       22.81      3.31 o 
 -14   5   8       50.66       51.36      4.96 o 
 -13   5   8       16.98       11.81      3.09 o 
 -12   5   8      231.58      236.38      9.22 o 
 -11   5   8      344.68      408.61      8.99 o 
 -10   5   8      142.37      146.55      5.52 o 
  -9   5   8      196.55      201.53      6.98 o 
  -8   5   8      264.03      267.44      8.01 o 
  -7   5   8       73.34       65.16      3.67 o 
  -6   5   8      246.66      259.20      6.15 o 
  -5   5   8        4.30        1.33      2.02 o 
  -4   5   8        0.19       -0.73      1.16 o 
  -3   5   8       71.82       45.40      3.94 o 
  -2   5   8      146.77      131.15      9.18 o 
  -1   5   8       33.32       32.51      4.07 o 
   0   5   8      509.26      549.61     14.25 o 
   1   5   8      182.40      168.29      8.97 o 
   2   5   8      333.76      318.34     10.01 o 
   3   5   8      957.13      929.69     15.55 o 
   4   5   8       39.46       48.56      3.41 o 
   5   5   8     1757.55     1828.09     27.65 o 
   6   5   8      330.65      312.03      9.74 o 
   7   5   8      165.82      152.65      7.81 o 
   8   5   8       40.34       39.11      5.10 o 
   9   5   8       36.60       25.59      4.14 o 
  10   5   8        0.08        0.12      2.08 o 
  11   5   8        6.15        4.10      2.14 o 
  12   5   8        2.05        4.43      2.03 o 
  13   5   8        6.92        3.50      1.76 o 
  14   5   8        0.91       -1.00      1.89 o 
  15   5   8      128.27      137.67     11.71 o 
  16   5   8       34.13       41.19      3.90 o 
 -16   6   8      101.18       99.00      4.98 o 
 -15   6   8       22.86       21.45      2.37 o 
 -14   6   8       24.66       43.50      3.80 o 
 -13   6   8        5.23        7.85      2.13 o 
 -12   6   8        0.09       -0.03      2.01 o 
 -11   6   8      320.74      341.44      9.23 o 
 -10   6   8        0.35       -0.67      1.23 o 
  -9   6   8        1.14        0.79      1.45 o 
  -8   6   8       81.40       71.09      4.24 o 
  -7   6   8        1.16       -1.37      1.37 o 
  -6   6   8       20.89       16.68      2.36 o 
  -5   6   8        9.33        8.47      1.78 o 
  -4   6   8       11.08       12.59      1.97 o 
  -3   6   8      246.35      242.73      7.97 o 
  -2   6   8        3.13        0.06      1.93 o 
  -1   6   8        1.05        2.15      1.77 o 
   0   6   8       70.76       58.47      6.45 o 
   1   6   8      368.89      330.45     10.69 o 
   2   6   8       48.41       43.62      4.16 o 
   3   6   8      431.08      419.82     14.58 o 
   4   6   8      186.18      135.60     11.53 o 
   5   6   8        6.01        8.86      3.18 o 
   6   6   8        2.45       -1.81      3.06 o 
   7   6   8      119.81      122.53      8.70 o 
   8   6   8       11.84        8.51      2.79 o 
   9   6   8       52.17       46.46      4.45 o 
  10   6   8       24.62       26.56      3.42 o 
  11   6   8       19.73       18.77      2.75 o 
  12   6   8        0.59       -0.25      1.23 o 
  13   6   8        0.37       -0.37      1.60 o 
  14   6   8       26.58       28.40      3.63 o 
  15   6   8        3.61        4.13      1.47 o 
 -13   7   8       36.51       39.98      2.74 o 
 -12   7   8        0.11        0.46      1.24 o 
 -11   7   8       19.25       23.49      2.41 o 
 -10   7   8       16.74       17.33      1.94 o 
  -9   7   8       39.17       42.85      2.95 o 
  -8   7   8       40.29       40.86      2.88 o 
  -7   7   8        3.98        9.01      1.94 o 
  -6   7   8       54.10       61.65      4.31 o 
  -5   7   8        8.42        6.63      1.98 o 
  -4   7   8        4.43        2.13      1.76 o 
  -3   7   8        9.94       10.44      3.20 o 
  -2   7   8      289.86      292.99     10.54 o 
  -1   7   8       32.07       23.49      3.48 o 
   0   7   8      107.95      119.85      6.13 o 
   1   7   8       78.52       91.57      5.35 o 
   2   7   8        2.57        4.38      2.97 o 
   3   7   8       50.83       40.22      4.74 o 
   4   7   8      185.96      213.81     13.84 o 
   5   7   8        0.16       -0.99      2.33 o 
   6   7   8       23.48       18.39      3.32 o 
   7   7   8       10.98        9.44      2.62 o 
   8   7   8        4.28       -0.53      3.24 o 
   9   7   8       61.34       72.13      4.59 o 
  10   7   8        0.13       -0.42      2.65 o 
  11   7   8       33.37       31.22      3.44 o 
  12   7   8        1.48        0.31      0.86 o 
  13   7   8        0.00        2.39      1.42 o 
 -10   8   8       13.55       19.42      4.37 o 
  -9   8   8        4.54        7.13      1.87 o 
  -8   8   8       48.71       53.64      5.09 o 
  -7   8   8       29.80       35.13      4.36 o 
  -6   8   8       25.43       26.71      3.39 o 
  -5   8   8       64.61       76.49      5.49 o 
  -4   8   8       46.66       52.19      4.67 o 
  -3   8   8       65.08       74.07      4.78 o 
  -2   8   8        4.74        2.15      1.61 o 
  -1   8   8       33.53       34.25      2.85 o 
   0   8   8        1.93       -0.56      1.41 o 
   1   8   8      145.57      151.54      6.75 o 
   2   8   8        2.36        5.51      1.74 o 
   3   8   8        0.85        0.64      1.25 o 
   4   8   8       19.49       20.32      2.51 o 
   5   8   8       86.92       89.54      4.42 o 
   6   8   8       22.81       25.14      3.26 o 
   7   8   8       23.35       26.72      3.81 o 
   8   8   8        0.09       -1.04      1.04 o 
   9   8   8       65.59       68.34      4.63 o 
  -5   9   8       96.60       87.63      3.60 o 
  -4   9   8        1.72        0.68      1.12 o 
  -3   9   8       13.48       13.45      1.82 o 
  -2   9   8       10.84       10.73      1.32 o 
  -1   9   8        2.12        3.44      1.51 o 
   0   9   8        3.41        4.86      1.01 o 
   1   9   8        2.04        0.99      0.84 o 
   2   9   8       48.92       40.97      2.61 o 
   3   9   8       15.93       14.58      2.93 o 
   4   9   8        4.54        1.08      1.32 o 
 -21   0   9       16.18       19.17      3.10 o 
 -19   0   9        4.56        8.17      2.25 o 
 -17   0   9      610.18      603.51     16.50 o 
 -15   0   9       41.37       40.65      4.92 o 
 -13   0   9       44.87       48.50      4.33 o 
 -11   0   9      179.19      153.02     12.89 o 
  -9   0   9      144.25      159.50     16.74 o 
  -7   0   9      730.90      785.50     16.68 o 
  -5   0   9       49.09       31.73      3.12 o 
  -3   0   9     3481.17     3215.94     26.70 o 
  -1   0   9        2.89       23.58     10.32 o 
   1   0   9      362.61      301.51     26.24 o 
   3   0   9     1988.29     2061.83     20.76 o 
   5   0   9      841.50     1083.02     17.92 o 
   7   0   9     1491.55     1493.40     23.47 o 
   9   0   9     1252.50     1195.72     22.90 o 
  11   0   9       17.57       21.40      7.31 o 
  13   0   9      354.26      321.80     24.44 o 
  15   0   9       59.53       47.92      9.70 o 
  17   0   9       23.73       28.11      6.15 o 
  19   0   9       24.29       25.60      3.87 o 
 -20   1   9        0.25       -1.39      1.46 o 
 -19   1   9        0.45        1.34      1.21 o 
 -18   1   9       16.58       13.80      1.73 o 
 -17   1   9       14.19       14.01      1.95 o 
 -16   1   9        0.02        0.59      1.64 o 
 -15   1   9        6.39       10.06      2.66 o 
 -14   1   9       30.10       36.32      2.99 o 
 -13   1   9      409.25      405.88      8.04 o 
 -12   1   9        3.22        2.45      1.14 o 
 -11   1   9      381.05      346.56     10.95 o 
 -10   1   9       25.74       23.18      2.86 o 
  -9   1   9      430.27      443.44     11.30 o 
  -8   1   9      147.26      124.26      5.02 o 
  -7   1   9      793.05      831.90     11.86 o 
  -6   1   9      245.71      261.37      5.83 o 
  -5   1   9      220.73      214.36      5.03 o 
  -4   1   9     1066.84     1088.48     12.64 o 
  -3   1   9       30.04       37.93      4.25 o 
  -2   1   9      429.86      439.42      9.23 o 
  -1   1   9      987.65      904.54     17.00 o 
   0   1   9     2474.82     2317.27     16.65 o 
   1   1   9      770.11      655.06      8.79 o 
   2   1   9     8049.52     7845.84     49.51 o 
   3   1   9      292.31      282.38      7.29 o 
   4   1   9     1904.19     1890.27     18.62 o 
   5   1   9     1263.55     1538.14     15.78 o 
   6   1   9      633.73      712.39     16.55 o 
   7   1   9      256.84      236.23      8.68 o 
   8   1   9        9.37        4.64      1.50 o 
   9   1   9       37.51       49.61      4.06 o 
  10   1   9      123.05      114.51      5.15 o 
  11   1   9        0.06       -1.19      1.19 o 
  12   1   9        8.36       10.27      3.25 o 
  13   1   9      445.61      437.80     15.96 o 
  14   1   9      102.48      100.20      9.80 o 
  15   1   9      110.99      127.41     10.78 o 
  16   1   9       14.63       18.71      4.20 o 
  17   1   9        7.30        3.59      2.03 o 
  18   1   9       37.37       45.83      3.60 o 
  19   1   9        5.58        5.79      1.86 o 
 -20   2   9       19.04       11.21      2.73 o 
 -19   2   9       44.79       43.75      2.57 o 
 -18   2   9       15.32       17.07      2.06 o 
 -17   2   9       13.31        8.19      1.65 o 
 -16   2   9       35.69       37.03      3.22 o 
 -15   2   9        1.09        0.56      1.68 o 
 -14   2   9      546.52      534.16     11.77 o 
 -13   2   9      243.27      234.09      7.72 o 
 -12   2   9      999.10     1009.76     14.34 o 
 -11   2   9       49.38       51.02      2.70 o 
 -10   2   9       91.84       89.07      6.90 o 
  -9   2   9       30.64       35.77      4.26 o 
  -8   2   9      239.41      240.38      8.58 o 
  -7   2   9       33.86       39.08      3.48 o 
  -6   2   9      184.67      222.60      7.88 o 
  -5   2   9     1108.57     1097.76     22.97 o 
  -4   2   9        9.17        2.58      1.07 o 
  -3   2   9     1219.30     1193.38     15.34 o 
  -2   2   9      153.59      195.01      6.13 o 
  -1   2   9     1894.17     1850.68     24.94 o 
   0   2   9     1695.85     1541.88     21.06 o 
   1   2   9      188.48      183.52      8.42 o 
   2   2   9      186.00      191.23      7.78 o 
   3   2   9      130.18      131.96      5.57 o 
   4   2   9      394.89      445.00     11.07 o 
   5   2   9      295.43      325.74      7.97 o 
   6   2   9      774.73      659.79     11.53 o 
   7   2   9     1005.17     1013.19     18.15 o 
   8   2   9        8.26        4.04      1.77 o 
   9   2   9        4.62        3.20      1.99 o 
  10   2   9      739.53      781.38     14.73 o 
  11   2   9       85.32      101.29      5.42 o 
  12   2   9        3.82        5.52      2.16 o 
  13   2   9       77.17       75.68      5.70 o 
  14   2   9      144.49      140.45      8.84 o 
  15   2   9       27.25       24.49      3.65 o 
  16   2   9        1.49        4.85      2.33 o 
  17   2   9        1.32       -0.26      1.34 o 
  18   2   9       22.91       26.63      2.34 o 
 -19   3   9       54.00       45.79      2.56 o 
 -18   3   9       13.81       14.04      1.64 o 
 -17   3   9        3.55        1.65      1.19 o 
 -16   3   9       73.81       71.53      4.39 o 
 -15   3   9        0.50       -0.77      1.49 o 
 -14   3   9       62.42       67.63      4.27 o 
 -13   3   9      373.49      386.84      9.88 o 
 -12   3   9       22.76       13.67      2.16 o 
 -11   3   9      520.15      512.59     11.20 o 
 -10   3   9       28.26       22.34      2.40 o 
  -9   3   9      740.21      692.73     24.75 o 
  -8   3   9       20.49       16.69      7.31 o 
  -7   3   9        1.37        2.11      1.83 o 
  -6   3   9       36.24       23.76      3.49 o 
  -5   3   9      283.67      284.50     14.66 o 
  -4   3   9      545.52      657.84     17.53 o 
  -3   3   9       10.40       19.22      2.47 o 
  -2   3   9      408.97      446.79     13.71 o 
  -1   3   9      838.83      839.35     14.94 o 
   0   3   9     2301.91     2518.59     57.78 o 
   1   3   9      800.90      821.55     19.21 o 
   2   3   9      123.73      143.07      5.71 o 
   3   3   9      251.92      322.86      8.63 o 
   4   3   9      144.35      122.43      5.45 o 
   5   3   9     1472.54     1614.70     19.71 o 
   6   3   9     2151.17     2278.70     21.47 o 
   7   3   9      523.12      554.61     11.86 o 
   8   3   9       97.48       95.60      4.70 o 
   9   3   9      662.35      634.54     12.41 o 
  10   3   9        1.07        2.02      2.39 o 
  11   3   9      176.56      175.57     10.53 o 
  12   3   9       18.31       19.38      3.48 o 
  13   3   9      213.10      211.43      9.44 o 
  14   3   9       64.36       57.86      4.98 o 
  15   3   9      159.16      173.11      8.97 o 
  16   3   9        1.79        0.19      1.52 o 
  17   3   9        1.36        2.35      1.43 o 
  18   3   9        0.72        0.09      1.17 o 
 -19   4   9       14.68       14.07      2.19 o 
 -18   4   9       18.77       22.32      2.21 o 
 -17   4   9       13.01       15.80      2.43 o 
 -16   4   9      109.86      119.89      5.66 o 
 -15   4   9      103.93      117.55      6.16 o 
 -14   4   9       16.37       19.74      3.03 o 
 -13   4   9        4.36        2.36      1.96 o 
 -12   4   9        7.48        5.87      1.94 o 
 -11   4   9        6.22        6.91      1.78 o 
 -10   4   9      329.83      360.83      9.28 o 
  -9   4   9      241.44      245.75      6.86 o 
  -8   4   9      140.29      153.12      5.48 o 
  -7   4   9     1188.86     1167.35     16.99 o 
  -6   4   9       59.71       63.74      6.31 o 
  -5   4   9      532.05      518.95     17.03 o 
  -4   4   9       29.33       47.54      7.41 o 
  -3   4   9      579.16      615.83     20.36 o 
  -2   4   9      750.17      765.37     25.12 o 
  -1   4   9      450.93      457.57     15.96 o 
   0   4   9       23.19       29.16      4.42 o 
   1   4   9      110.64       89.64      7.26 o 
   2   4   9      402.79      516.10     17.03 o 
   3   4   9      235.34      294.24     26.03 o 
   4   4   9      567.54      547.95     14.18 o 
   5   4   9      899.81      870.31     17.90 o 
   6   4   9       30.25       26.80      2.56 o 
   7   4   9       25.86       26.70      2.35 o 
   8   4   9        8.32       11.55      1.87 o 
   9   4   9       57.87       68.91      6.69 o 
  10   4   9       10.51        6.84      3.11 o 
  11   4   9      839.25      867.30     23.34 o 
  12   4   9       74.86       77.14      6.98 o 
  13   4   9       20.62       18.00      3.06 o 
  14   4   9        9.07        8.38      2.05 o 
  15   4   9        0.95        3.24      2.07 o 
  16   4   9        7.82        5.72      1.65 o 
  17   4   9        2.73        5.13      2.11 o 
 -17   5   9        0.03        0.99      0.88 o 
 -16   5   9       12.61       12.60      2.28 o 
 -15   5   9        3.69        6.59      2.27 o 
 -14   5   9        6.92        4.84      2.14 o 
 -13   5   9        0.13        2.48      2.08 o 
 -12   5   9        0.38        2.61      2.49 o 
 -11   5   9        0.12        1.79      1.81 o 
 -10   5   9      327.15      378.67      9.60 o 
  -9   5   9      465.56      538.34     11.31 o 
  -8   5   9       60.89       70.35      4.18 o 
  -7   5   9      153.15      149.40      5.57 o 
  -6   5   9        4.97        2.68      1.18 o 
  -5   5   9       48.89       42.10      2.81 o 
  -4   5   9       26.42       35.15      2.50 o 
  -3   5   9      109.24      121.38      5.26 o 
  -2   5   9      102.67      102.67      4.78 o 
  -1   5   9       16.43       16.22      2.26 o 
   0   5   9       37.18       24.76      2.64 o 
   1   5   9        3.04        1.80      1.43 o 
   2   5   9        1.32       -0.13      1.34 o 
   3   5   9        1.31        0.07      1.47 o 
   4   5   9       80.22       81.08      5.20 o 
   5   5   9       36.14       47.40      3.47 o 
   6   5   9      120.12      109.86      6.72 o 
   7   5   9       38.42       29.56      3.66 o 
   8   5   9      277.05      258.89     12.53 o 
   9   5   9      310.54      344.00     14.36 o 
  10   5   9      107.98       93.76      6.17 o 
  11   5   9      156.37      147.15      7.31 o 
  12   5   9        4.12        1.21      1.92 o 
  13   5   9       16.21       13.58      2.40 o 
  14   5   9       83.07       82.47      4.55 o 
  15   5   9       34.11       34.89      4.02 o 
  16   5   9        0.54        1.16      1.15 o 
 -15   6   9        2.87        4.14      1.30 o 
 -14   6   9       12.65       18.77      2.48 o 
 -13   6   9      132.35      131.63      7.59 o 
 -12   6   9       70.88       80.61      5.80 o 
 -11   6   9       21.90       23.84      2.40 o 
 -10   6   9       17.73       18.23      2.04 o 
  -9   6   9       27.20       19.28      2.37 o 
  -8   6   9       50.63       58.72      3.81 o 
  -7   6   9        4.26        3.68      1.92 o 
  -6   6   9       12.22        9.78      2.18 o 
  -5   6   9      122.51      141.87      6.70 o 
  -4   6   9       14.18       13.68      2.32 o 
  -3   6   9       50.72       37.78      3.63 o 
  -2   6   9      304.20      317.34     10.95 o 
  -1   6   9       77.24       87.12      5.70 o 
   0   6   9       88.65       95.40      5.93 o 
   1   6   9       21.47       36.58      3.81 o 
   2   6   9       89.90       87.02      5.12 o 
   3   6   9        9.04       16.96      3.67 o 
   4   6   9      329.49      282.72     12.27 o 
   5   6   9      325.19      348.46     13.54 o 
   6   6   9       99.21       94.55      7.42 o 
   7   6   9       91.73       89.59      7.14 o 
   8   6   9       88.94       96.91      7.54 o 
   9   6   9       29.27       33.43      5.35 o 
  10   6   9       17.09       14.17      2.51 o 
  11   6   9        4.06        0.22      1.73 o 
  12   6   9        2.37        1.57      1.01 o 
  13   6   9        0.02        1.42      1.04 o 
  14   6   9        0.03        1.35      4.75 o 
 -13   7   9       12.46       10.89      1.38 o 
 -12   7   9        2.94        1.51      1.18 o 
 -11   7   9      113.16      125.52      5.71 o 
 -10   7   9        9.93        9.18      1.73 o 
  -9   7   9       39.69       47.31      2.93 o 
  -8   7   9       54.25       57.73      4.36 o 
  -7   7   9       36.79       40.29      3.75 o 
  -6   7   9        1.91        0.42      2.08 o 
  -5   7   9       43.65       54.70      4.56 o 
  -4   7   9        0.46       -0.66      1.84 o 
  -3   7   9       57.24       73.88      5.24 o 
  -2   7   9       82.26       86.17      5.55 o 
  -1   7   9       60.94       48.32      3.98 o 
   0   7   9        1.67        2.69      1.67 o 
   1   7   9       84.29       85.05      5.10 o 
   2   7   9      120.69      132.05      6.16 o 
   3   7   9      362.64      361.85     17.78 o 
   4   7   9        3.39        3.63      2.99 o 
   5   7   9       64.37       69.93      8.04 o 
   6   7   9       15.11       10.02      3.90 o 
   7   7   9       18.68        9.33      3.16 o 
   8   7   9       11.31        7.70      2.16 o 
   9   7   9       13.91        9.78      1.73 o 
  10   7   9       80.68       75.63      3.99 o 
  11   7   9       12.48       11.01      1.73 o 
  12   7   9       57.20       46.07      7.29 o 
 -10   8   9        0.08        0.85      1.51 o 
  -9   8   9        0.39       -0.52      1.19 o 
  -8   8   9       38.14       36.95      3.36 o 
  -7   8   9       12.59       13.82      1.99 o 
  -6   8   9       91.28       98.85      5.68 o 
  -5   8   9        9.07       12.05      2.51 o 
  -4   8   9       17.67       20.16      2.71 o 
  -3   8   9       30.99       38.16      3.46 o 
  -2   8   9      111.21      127.58      6.01 o 
  -1   8   9        3.48        3.02      1.54 o 
   0   8   9        0.34       -1.13      1.30 o 
   1   8   9        0.05       -0.58      1.50 o 
   2   8   9        3.99        6.31      1.63 o 
   3   8   9        2.87        0.70      1.74 o 
   4   8   9        0.15        0.94      1.22 o 
   5   8   9        0.66        0.97      1.56 o 
   6   8   9       25.36       16.40      2.13 o 
   7   8   9        9.08       10.56      2.00 o 
   8   8   9       87.76       81.25      4.87 o 
   9   8   9        1.95       -0.68      1.13 o 
  -4   9   9       14.08       10.16      1.57 o 
  -3   9   9        5.35        5.56      1.39 o 
  -2   9   9        1.97        2.00      0.76 o 
  -1   9   9        4.53        4.89      1.89 o 
   0   9   9       30.18       30.08      3.20 o 
   1   9   9        0.03        1.14      0.82 o 
   2   9   9        0.17       -0.50      1.34 o 
   3   9   9        3.33        1.61      1.32 o 
 -20   0  10        1.83        0.77      1.95 o 
 -18   0  10      262.59      276.16     12.27 o 
 -16   0  10       72.78       60.59      6.97 o 
 -14   0  10       50.89       55.07      5.54 o 
 -12   0  10      351.11      341.04     11.38 o 
 -10   0  10        7.50        3.62      1.55 o 
  -8   0  10     1100.32     1155.62     34.99 o 
  -6   0  10      522.59      593.84     14.08 o 
  -4   0  10    11502.61    11547.48     89.96 o 
  -2   0  10      206.00      233.20      7.79 o 
   0   0  10     1103.64     1134.26     16.91 o 
   2   0  10      101.87       81.79      3.50 o 
   4   0  10      365.24      421.81     10.89 o 
   6   0  10     1011.57      866.56     20.05 o 
   8   0  10      451.66      451.99     20.35 o 
  10   0  10      743.89      752.00     34.90 o 
  12   0  10      345.03      291.79     22.97 o 
  14   0  10      491.21      481.62     29.75 o 
  16   0  10       25.02       19.78      6.24 o 
  18   0  10        5.03        0.20      2.68 o 
 -20   1  10        0.98        1.17      1.19 o 
 -19   1  10        0.31        3.17      1.37 o 
 -18   1  10        0.96       -0.17      1.63 o 
 -17   1  10        6.03        4.62      1.54 o 
 -16   1  10       62.58       54.83      3.73 o 
 -15   1  10        0.30        3.31      1.78 o 
 -14   1  10      223.69      184.94      6.94 o 
 -13   1  10      366.98      356.65      8.13 o 
 -12   1  10      176.82      169.56      4.80 o 
 -11   1  10       78.27       71.76      3.47 o 
 -10   1  10      124.95      141.60      6.85 o 
  -9   1  10        8.56       32.35      3.22 o 
  -8   1  10      589.09      649.48     11.56 o 
  -7   1  10     1290.19     1363.07     14.30 o 
  -6   1  10      533.36      522.69     10.14 o 
  -5   1  10        2.65        0.79      1.33 o 
  -4   1  10       13.11       19.46      1.74 o 
  -3   1  10        7.26       12.64      1.96 o 
  -2   1  10     3326.47     3465.09     24.89 o 
  -1   1  10        8.93       19.64      1.79 o 
   0   1  10       15.14       11.36      1.61 o 
   1   1  10      617.54      436.70     24.56 o 
   2   1  10       39.83       25.92      2.55 o 
   3   1  10      338.62      306.39      8.28 o 
   4   1  10        9.85        5.92      1.19 o 
   5   1  10      555.22      660.71     10.33 o 
   6   1  10      207.10      163.77      6.83 o 
   7   1  10      157.08      199.57      7.73 o 
   8   1  10       57.12       58.93      4.33 o 
   9   1  10       28.36       24.88      3.10 o 
  10   1  10        4.07        1.81      1.24 o 
  11   1  10      119.04      126.48      6.81 o 
  12   1  10      175.50      131.28      8.95 o 
  13   1  10        5.48        9.38      3.07 o 
  14   1  10       23.30       41.33      6.76 o 
  15   1  10        0.18        1.94      3.25 o 
  16   1  10       53.91       64.81      7.05 o 
  17   1  10        0.59        1.64      1.50 o 
  18   1  10       19.50       26.63      4.00 o 
  19   1  10        0.01       -2.28      2.28 o 
 -20   2  10       24.03       22.72      2.29 o 
 -19   2  10        3.59        1.13      0.88 o 
 -18   2  10        1.22        3.16      1.26 o 
 -17   2  10        0.88        0.09      1.33 o 
 -16   2  10        7.19        4.18      1.40 o 
 -15   2  10      201.19      177.19      6.71 o 
 -14   2  10      159.59      171.76      6.70 o 
 -13   2  10       11.41       11.21      2.08 o 
 -12   2  10      351.63      349.02      7.95 o 
 -11   2  10      567.90      507.92      8.58 o 
 -10   2  10       23.34       17.63      1.96 o 
  -9   2  10       59.94       73.34      7.62 o 
  -8   2  10       19.00       17.76      2.52 o 
  -7   2  10       16.17       12.12      2.17 o 
  -6   2  10      267.83      242.06     13.31 o 
  -5   2  10      495.37      479.56     14.38 o 
  -4   2  10       44.80       86.43     10.16 o 
  -3   2  10       72.72       34.47      2.85 o 
  -2   2  10     2464.06     2632.91     25.46 o 
  -1   2  10       10.26       24.85      3.56 o 
   0   2  10      284.16      365.37      9.17 o 
   1   2  10       29.67       49.97      3.63 o 
   2   2  10      667.85      698.01     13.08 o 
   3   2  10      564.22      484.73     15.74 o 
   4   2  10      138.94      167.84      6.71 o 
   5   2  10      411.99      345.52      8.50 o 
   6   2  10       72.85       71.29      3.93 o 
   7   2  10        7.69       12.70      2.49 o 
   8   2  10      499.58      527.76     13.74 o 
   9   2  10       42.42       51.12      3.47 o 
  10   2  10      324.24      303.18      8.30 o 
  11   2  10     1070.95     1126.22     21.57 o 
  12   2  10        0.25       -2.30      2.30 o 
  13   2  10      194.80      222.04      9.67 o 
  14   2  10      230.40      238.35      9.57 o 
  15   2  10       14.30       13.61      2.77 o 
  16   2  10        4.28        3.21      4.75 o 
  17   2  10        0.54        1.00      1.85 o 
  18   2  10        0.64       -1.08      1.08 o 
 -19   3  10       18.10       13.31      2.25 o 
 -18   3  10        3.48        0.34      1.26 o 
 -17   3  10        1.37        0.22      1.21 o 
 -16   3  10        7.23        3.43      1.40 o 
 -15   3  10       25.10       19.98      3.02 o 
 -14   3  10      100.35      108.83      5.21 o 
 -13   3  10      115.08      108.55      5.30 o 
 -12   3  10      152.78      133.54      6.55 o 
 -11   3  10      673.84      762.34     15.15 o 
 -10   3  10      125.40       97.10      4.09 o 
  -9   3  10       33.94       34.67      2.39 o 
  -8   3  10      286.51      299.74     21.25 o 
  -7   3  10      187.98      178.32      9.79 o 
  -6   3  10       24.79       14.79      3.10 o 
  -5   3  10       61.42       43.00      5.46 o 
  -4   3  10      528.52      526.01     35.83 o 
  -3   3  10       80.18       98.24      5.15 o 
  -2   3  10       94.83      141.74      6.31 o 
  -1   3  10       25.32       19.35      2.58 o 
   0   3  10      632.28      612.25     13.39 o 
   1   3  10      741.87      764.18     15.21 o 
   2   3  10        3.38        1.68      1.88 o 
   3   3  10      190.95      166.70      6.71 o 
   4   3  10       36.92       48.86      4.95 o 
   5   3  10       47.79       51.21      3.44 o 
   6   3  10       17.96       15.07      2.21 o 
   7   3  10      488.35      495.21     10.66 o 
   8   3  10       93.60       87.09      4.20 o 
   9   3  10        5.79        5.36      1.80 o 
  10   3  10      109.73      107.05      8.31 o 
  11   3  10       31.70       26.22      4.50 o 
  12   3  10       45.04       43.59      4.53 o 
  13   3  10       11.75        8.47      2.46 o 
  14   3  10      205.30      225.44      9.10 o 
  15   3  10      112.54      104.61      6.66 o 
  16   3  10       48.82       47.43      3.44 o 
  17   3  10       21.92       18.00      1.90 o 
  18   3  10        2.82        6.45      2.03 o 
 -18   4  10        7.53       15.09      1.79 o 
 -17   4  10        2.58        0.06      1.29 o 
 -16   4  10       56.51       63.69      4.10 o 
 -15   4  10       29.39       38.06      3.57 o 
 -14   4  10        7.63        3.14      1.95 o 
 -13   4  10       21.88       21.82      3.17 o 
 -12   4  10       51.34       48.63      4.47 o 
 -11   4  10      312.04      309.26      9.65 o 
 -10   4  10       14.26        7.77      1.52 o 
  -9   4  10      179.20      168.11      5.82 o 
  -8   4  10     2483.56     2377.90     25.33 o 
  -7   4  10      754.59      709.85     19.91 o 
  -6   4  10     1291.29     1285.75     16.44 o 
  -5   4  10       35.62       68.56      6.56 o 
  -4   4  10      658.70      650.00     20.14 o 
  -3   4  10      188.35      211.44     14.97 o 
  -2   4  10      979.06     1038.31     18.59 o 
  -1   4  10        2.63        2.02      1.44 o 
   0   4  10       55.53       55.58      4.63 o 
   1   4  10        0.01       -0.47      1.59 o 
   2   4  10       88.51       92.25      5.96 o 
   3   4  10       93.15      123.79      6.94 o 
   4   4  10      175.85      191.62      8.60 o 
   5   4  10       13.09       19.46      2.22 o 
   6   4  10       63.88       67.00      3.67 o 
   7   4  10      116.84       99.85      4.48 o 
   8   4  10      344.04      339.93     11.92 o 
   9   4  10        0.13        1.90      2.54 o 
  10   4  10        3.23        3.33      2.41 o 
  11   4  10        0.09        1.63      2.62 o 
  12   4  10       76.35       80.43      7.03 o 
  13   4  10       26.31       21.52      3.10 o 
  14   4  10        3.17        2.05      1.46 o 
  15   4  10       56.46       65.09      4.69 o 
  16   4  10       23.06       13.65      2.55 o 
  17   4  10       14.99       14.15      2.14 o 
 -17   5  10       24.48       29.06      2.99 o 
 -16   5  10       17.24       23.88      2.58 o 
 -15   5  10       18.65       25.11      3.19 o 
 -14   5  10       29.59       31.71      4.38 o 
 -13   5  10       85.27       91.48      6.59 o 
 -12   5  10       22.76       22.38      4.75 o 
 -11   5  10      222.07      242.09      7.45 o 
 -10   5  10      650.83      660.40     11.46 o 
  -9   5  10      136.14      143.90      5.50 o 
  -8   5  10      502.29      491.62     10.77 o 
  -7   5  10       21.10       25.89      2.78 o 
  -6   5  10      207.44      224.85      6.75 o 
  -5   5  10        6.20        7.32      1.45 o 
  -4   5  10       38.56       42.29      3.09 o 
  -3   5  10      132.09      128.53      5.52 o 
  -2   5  10       13.83       12.76      2.21 o 
  -1   5  10     1129.05     1182.79     18.58 o 
   0   5  10       73.48       98.69      4.31 o 
   1   5  10      281.02      294.35      7.37 o 
   2   5  10      275.56      257.34      9.60 o 
   3   5  10        5.07        2.68      1.40 o 
   4   5  10       20.51       20.24      2.28 o 
   5   5  10       14.90        3.65      3.18 o 
   6   5  10        1.13        8.43      2.84 o 
   7   5  10       10.35       13.99      2.92 o 
   8   5  10        4.01        1.04      3.58 o 
   9   5  10       39.01       45.57      4.45 o 
  10   5  10        1.73        1.28      1.83 o 
  11   5  10       49.24       55.74      5.78 o 
  12   5  10        6.97        1.13      2.74 o 
  13   5  10       15.03       23.14      2.83 o 
  14   5  10        9.60        8.40      1.69 o 
  15   5  10       97.34      130.80      6.58 o 
 -15   6  10       13.77       27.43      2.30 o 
 -14   6  10        0.22       -1.21      1.21 o 
 -13   6  10        5.04        5.13      2.24 o 
 -12   6  10       38.67       36.03      3.83 o 
 -11   6  10       34.85       36.00      3.00 o 
 -10   6  10        1.86        1.77      1.20 o 
  -9   6  10        5.19        2.78      1.32 o 
  -8   6  10       18.53       13.03      2.28 o 
  -7   6  10      157.19      156.00      6.91 o 
  -6   6  10      178.89      214.08      8.13 o 
  -5   6  10       15.06       21.25      2.84 o 
  -4   6  10      134.56      123.66      7.11 o 
  -3   6  10      196.00      235.46      9.62 o 
  -2   6  10       45.36       55.83      4.74 o 
  -1   6  10       41.86       41.26      4.03 o 
   0   6  10       25.21       29.06      3.57 o 
   1   6  10        0.09        1.16      1.57 o 
   2   6  10       23.29       19.50      2.71 o 
   3   6  10       20.64       34.05      4.22 o 
   4   6  10      166.43      162.94     11.09 o 
   5   6  10        0.28       -0.24      2.90 o 
   6   6  10       15.99       16.36      3.48 o 
   7   6  10       70.64       70.60      6.40 o 
   8   6  10      106.18      135.80      8.53 o 
   9   6  10       91.92      100.78      5.93 o 
  10   6  10       56.92       49.69      4.02 o 
  11   6  10        8.23        9.65      2.19 o 
  12   6  10       41.52       38.22      3.76 o 
  13   6  10       18.66       23.19      2.04 o 
  14   6  10        0.17       -1.60      1.60 o 
 -13   7  10        4.55        3.39      1.78 o 
 -12   7  10        5.61        7.17      3.11 o 
 -11   7  10       91.55       97.78      8.95 o 
 -10   7  10      144.83      176.33      8.18 o 
  -9   7  10        5.61        9.66      1.77 o 
  -8   7  10      154.85      174.20      6.38 o 
  -7   7  10       34.80       54.09      4.94 o 
  -6   7  10        3.34        2.74      1.94 o 
  -5   7  10       22.33       32.53      3.58 o 
  -4   7  10       47.98       65.32      4.86 o 
  -3   7  10       17.85       13.46      2.61 o 
  -2   7  10       10.60       11.20      2.22 o 
  -1   7  10       33.90       35.23      3.07 o 
   0   7  10        5.42        3.22      1.51 o 
   1   7  10       71.75       74.25      4.70 o 
   2   7  10      102.15      105.89      5.40 o 
   3   7  10       52.87       55.28      7.18 o 
   4   7  10      206.32      202.01     13.03 o 
   5   7  10        0.70       -1.94      3.13 o 
   6   7  10       68.22       62.82      9.84 o 
   7   7  10       16.66        9.57      2.52 o 
   8   7  10        2.74        3.48      2.28 o 
   9   7  10       35.37       22.71      2.01 o 
  10   7  10       31.80       32.03      2.35 o 
  11   7  10        0.01        0.09      0.78 o 
 -10   8  10       32.85       31.78      3.74 o 
  -9   8  10        1.84        1.95      3.75 o 
  -8   8  10       11.41       11.21      1.65 o 
  -7   8  10       67.60       73.36      4.80 o 
  -6   8  10        9.24       13.09      1.96 o 
  -5   8  10        1.28        3.76      1.77 o 
  -4   8  10       26.11       27.61      2.78 o 
  -3   8  10       56.00       57.16      4.31 o 
  -2   8  10       65.62       81.59      4.69 o 
  -1   8  10       10.96        6.25      1.73 o 
   0   8  10        3.76        3.05      1.17 o 
   1   8  10       13.58       14.81      2.09 o 
   2   8  10        0.58        3.60      1.84 o 
   3   8  10       20.42       28.47      3.33 o 
   4   8  10        4.72        7.97      2.00 o 
   5   8  10        0.14        0.25      1.40 o 
   6   8  10        0.11       -1.23      1.23 o 
   7   8  10        3.87        0.84      1.53 o 
   8   8  10        0.03        0.37      0.91 o 
  -2   9  10       46.24       41.68      4.32 o 
   0   9  10        0.35       -1.21      1.21 o 
   1   9  10        1.43        1.98      1.40 o 
 -19   0  11       61.20       59.64      4.82 o 
 -17   0  11       21.11       17.02      3.63 o 
 -15   0  11      125.76      137.14      8.58 o 
 -13   0  11       42.71       48.54      5.35 o 
 -11   0  11      582.73      630.71     15.01 o 
  -9   0  11      446.95      465.21     14.83 o 
  -7   0  11      394.51      372.62     12.08 o 
  -5   0  11      179.05      218.80     13.21 o 
  -3   0  11      497.09      479.53     22.41 o 
  -1   0  11     1833.86     2065.99     24.47 o 
   1   0  11     2522.87     2401.04     25.84 o 
   3   0  11     5247.66     5474.78     37.50 o 
   5   0  11     1292.57     1203.13     32.17 o 
   7   0  11      236.25      285.22     16.54 o 
   9   0  11      693.81      701.31     20.69 o 
  11   0  11       17.85       11.36      5.15 o 
  13   0  11        0.08        2.42      2.48 o 
  15   0  11       74.21       70.02     11.00 o 
  17   0  11        7.75        9.20      4.18 o 
 -20   1  11        1.64        0.51      2.42 o 
 -19   1  11       35.21       36.95      3.14 o 
 -18   1  11        0.08        1.43      1.49 o 
 -17   1  11      149.05      169.64      5.85 o 
 -16   1  11      131.93      151.32      5.93 o 
 -15   1  11       18.80       11.98      2.15 o 
 -14   1  11      530.88      522.15     11.56 o 
 -13   1  11      100.35      105.71      4.79 o 
 -12   1  11      107.49       95.51      3.66 o 
 -11   1  11        3.32        2.27      1.09 o 
 -10   1  11       55.93       44.60      5.13 o 
  -9   1  11        0.20        1.60      1.80 o 
  -8   1  11        0.13       -0.01      1.47 o 
  -7   1  11      103.21      122.97      5.43 o 
  -6   1  11      392.14      426.95     11.20 o 
  -5   1  11       14.87        6.74      2.51 o 
  -4   1  11     1092.62     1015.76     15.15 o 
  -3   1  11      465.45      492.28     17.31 o 
  -2   1  11     1856.62     1752.32     16.26 o 
  -1   1  11       91.91       76.11      3.44 o 
   0   1  11       10.91        2.29      0.95 o 
   1   1  11     3816.55     4025.65     25.07 o 
   2   1  11      186.27      171.11      6.22 o 
   3   1  11      288.83      293.86      8.76 o 
   4   1  11       22.17       25.33      2.21 o 
   5   1  11      542.61      558.18     12.49 o 
   6   1  11      358.74      435.55     11.39 o 
   7   1  11        3.56        6.07      1.43 o 
   8   1  11        3.03        4.27      2.67 o 
   9   1  11       26.28       33.37      3.33 o 
  10   1  11      370.43      421.60     11.65 o 
  11   1  11      151.77      171.70     10.23 o 
  12   1  11      768.92      807.13     22.21 o 
  13   1  11        3.16       -0.64      2.75 o 
  14   1  11      124.11      111.42     10.43 o 
  15   1  11      138.60      146.19     11.02 o 
  16   1  11       11.28        8.39      2.75 o 
  17   1  11        1.11       -0.28      1.31 o 
  18   1  11        0.04       -0.09      1.19 o 
 -19   2  11       12.40       14.65      1.53 o 
 -18   2  11      124.99      135.21      4.90 o 
 -17   2  11       52.05       48.43      3.11 o 
 -16   2  11        5.71        3.77      1.62 o 
 -15   2  11       24.46       23.40      2.58 o 
 -14   2  11       18.29       13.51      2.10 o 
 -13   2  11        1.00        2.88      1.65 o 
 -12   2  11      104.11       93.95      4.59 o 
 -11   2  11       12.40       11.74      1.51 o 
 -10   2  11       12.32       23.09      2.65 o 
  -9   2  11       92.25       67.20      6.16 o 
  -8   2  11     1363.97     1223.86     34.13 o 
  -7   2  11      216.11      198.11     19.72 o 
  -6   2  11      197.15      164.04      8.99 o 
  -5   2  11        3.12        0.83      2.11 o 
  -4   2  11     2544.67     2623.91     34.53 o 
  -3   2  11      208.13      232.66      7.49 o 
  -2   2  11      999.64     1028.48     15.45 o 
  -1   2  11      334.34      328.99     11.58 o 
   0   2  11     1444.32     1428.85     18.95 o 
   1   2  11      384.40      427.61     10.55 o 
   2   2  11     1047.25     1106.65     20.13 o 
   3   2  11      583.25      512.55     11.88 o 
   4   2  11     1683.32     1709.56     21.90 o 
   5   2  11      147.43      141.92      5.70 o 
   6   2  11     1971.10     1957.98     26.03 o 
   7   2  11       15.00       12.49      2.47 o 
   8   2  11       46.49       38.10      2.80 o 
   9   2  11       13.47       17.45      2.14 o 
  10   2  11      424.45      407.14     13.53 o 
  11   2  11       80.67       93.53      7.82 o 
  12   2  11      112.71      106.35      8.72 o 
  13   2  11       49.67       47.25      5.53 o 
  14   2  11        3.56        2.41      2.11 o 
  15   2  11       45.84       47.32      6.15 o 
  16   2  11       22.21       19.97      4.65 o 
  17   2  11       15.49       20.66      5.23 o 
  18   2  11       66.92       81.22      7.37 o 
 -19   3  11       17.04       13.51      2.58 o 
 -18   3  11        0.36        1.82      1.04 o 
 -17   3  11        0.09       -0.34      1.49 o 
 -16   3  11        1.86        1.98      1.42 o 
 -15   3  11        5.49        4.71      1.45 o 
 -14   3  11        1.54        0.66      1.40 o 
 -13   3  11       16.87       12.43      2.11 o 
 -12   3  11       71.34       79.66      5.68 o 
 -11   3  11      441.42      434.79     10.56 o 
 -10   3  11      739.81      674.26     11.54 o 
  -9   3  11      131.40      114.47      4.41 o 
  -8   3  11        5.83        4.58      1.10 o 
  -7   3  11      223.56      218.40     11.17 o 
  -6   3  11       64.99       66.35     10.63 o 
  -5   3  11      497.69      535.15     17.07 o 
  -4   3  11      105.70      126.22      8.41 o 
  -3   3  11       64.18       59.18      6.61 o 
  -2   3  11       16.71       24.32      2.81 o 
  -1   3  11      323.55      311.27      9.83 o 
   0   3  11      259.20      244.35      8.85 o 
   1   3  11      227.09      185.88      7.82 o 
   2   3  11      181.78      181.06      6.92 o 
   3   3  11        2.96        2.51      1.22 o 
   4   3  11        4.65        3.82      1.67 o 
   5   3  11        1.90        4.24      1.34 o 
   6   3  11       15.50       15.36      1.78 o 
   7   3  11        9.95        7.84      1.54 o 
   8   3  11      383.92      431.31     10.23 o 
   9   3  11      352.68      377.31     15.34 o 
  10   3  11      231.71      244.68     12.47 o 
  11   3  11       13.38       13.23      3.12 o 
  12   3  11        0.06       -1.56      2.14 o 
  13   3  11        5.49        9.43      2.55 o 
  14   3  11       99.62       85.72      5.46 o 
  15   3  11       41.02       50.73      4.46 o 
  16   3  11        0.79        2.41      1.69 o 
  17   3  11       50.64       54.06      4.43 o 
 -18   4  11        1.01        0.35      1.31 o 
 -17   4  11       35.79       38.06      2.57 o 
 -16   4  11        0.55       -0.26      1.33 o 
 -15   4  11        3.48        5.76      1.66 o 
 -14   4  11        2.41       -0.05      1.80 o 
 -13   4  11        8.37        9.68      2.49 o 
 -12   4  11        7.65       13.27      2.84 o 
 -11   4  11        0.08       -1.32      2.29 o 
 -10   4  11        1.25        1.52      1.49 o 
  -9   4  11       43.79       43.03      3.00 o 
  -8   4  11       90.45       90.96      3.58 o 
  -7   4  11       58.89       57.42      3.20 o 
  -6   4  11     1081.91     1059.85     15.98 o 
  -5   4  11      330.54      294.58      7.39 o 
  -4   4  11       18.45       13.61      2.99 o 
  -3   4  11      302.39      279.25     13.27 o 
  -2   4  11      140.58      149.50      7.24 o 
  -1   4  11       49.93       60.44      4.85 o 
   0   4  11       33.49       45.18      4.25 o 
   1   4  11      311.10      286.87     10.51 o 
   2   4  11        0.77        3.52      2.25 o 
   3   4  11       33.99       29.10      2.79 o 
   4   4  11       17.84       16.00      1.98 o 
   5   4  11       50.56       38.38      2.85 o 
   6   4  11      213.52      198.61      6.25 o 
   7   4  11     1536.82     1554.99     40.70 o 
   8   4  11      290.54      310.33     11.52 o 
   9   4  11      181.40      176.32     10.74 o 
  10   4  11        0.57        2.78      5.79 o 
  11   4  11        0.59        2.95      2.53 o 
  12   4  11       45.77       36.36      4.04 o 
  13   4  11        0.14        0.52      1.74 o 
  14   4  11        1.55        1.58      1.55 o 
  15   4  11        0.18        0.00      1.25 o 
  16   4  11       10.10       10.72      2.06 o 
 -17   5  11        6.32        6.79      1.50 o 
 -16   5  11       16.94       16.48      2.13 o 
 -15   5  11        2.79        4.64      1.99 o 
 -14   5  11       52.86       66.22      7.59 o 
 -13   5  11        0.06        1.30      2.12 o 
 -12   5  11        3.85        4.31      2.53 o 
 -11   5  11        3.38        2.40      1.57 o 
 -10   5  11       31.91       33.06      2.78 o 
  -9   5  11      440.12      431.50      9.33 o 
  -8   5  11      277.11      228.35      6.89 o 
  -7   5  11        4.05        6.98      2.40 o 
  -6   5  11      200.21      219.95      9.34 o 
  -5   5  11       17.40       15.42      2.25 o 
  -4   5  11       78.26       82.98      4.61 o 
  -3   5  11       85.46      128.14      6.13 o 
  -2   5  11      127.54      162.31      6.78 o 
  -1   5  11       37.86       55.94      4.08 o 
   0   5  11      381.08      366.18      8.33 o 
   1   5  11        5.48        6.47      1.80 o 
   2   5  11      336.31      296.37      7.72 o 
   3   5  11        1.94       -0.86      1.36 o 
   4   5  11      205.31      207.41     10.66 o 
   5   5  11       75.29       94.06      7.28 o 
   6   5  11       44.60       25.73      5.02 o 
   7   5  11      268.18      264.08     10.24 o 
   8   5  11        2.14        3.19      2.55 o 
   9   5  11      123.85      119.42      8.39 o 
  10   5  11        8.52       10.36      3.30 o 
  11   5  11       28.10       27.57      3.93 o 
  12   5  11       16.10       10.81      2.21 o 
  13   5  11       16.83       18.58      2.41 o 
  14   5  11       13.79       19.82      2.25 o 
  15   5  11        0.85       -1.55      1.58 o 
 -15   6  11        9.19        9.62      1.62 o 
 -14   6  11        7.15        4.09      1.15 o 
 -13   6  11       29.50       34.05      3.33 o 
 -12   6  11        4.24        2.99      2.55 o 
 -11   6  11        0.89        2.66      1.66 o 
 -10   6  11        4.84        5.79      1.56 o 
  -9   6  11        0.73       -1.55      1.55 o 
  -8   6  11        6.60        3.68      1.63 o 
  -7   6  11       69.84       82.94      5.79 o 
  -6   6  11      122.98      132.01      7.32 o 
  -5   6  11       34.73       21.48      3.31 o 
  -4   6  11        5.97        6.71      3.11 o 
  -3   6  11       82.39       85.84      5.92 o 
  -2   6  11      448.82      485.65     15.53 o 
  -1   6  11       18.88       20.24      3.50 o 
   0   6  11      128.43      134.04      8.06 o 
   1   6  11      374.82      336.21      9.86 o 
   2   6  11      138.16      140.88      7.36 o 
   3   6  11      218.05      233.40      9.26 o 
   4   6  11        1.33       -0.31      2.27 o 
   5   6  11       19.91       18.53      3.36 o 
   6   6  11      210.12      206.27     10.23 o 
   7   6  11      131.89      135.25     11.02 o 
   8   6  11      391.77      404.01     11.48 o 
   9   6  11        0.42        3.07      1.72 o 
  10   6  11       94.79       90.93      4.90 o 
  11   6  11       21.09       15.71      2.73 o 
  12   6  11        0.02        0.49      1.06 o 
  13   6  11        3.00        2.78      1.07 o 
 -12   7  11        1.46        3.43      2.10 o 
 -11   7  11        3.52        2.44      3.19 o 
 -10   7  11      114.57      138.79      7.70 o 
  -9   7  11        7.49        7.60      1.57 o 
  -8   7  11      135.82      151.94      5.74 o 
  -7   7  11        1.31        2.78      1.45 o 
  -6   7  11       48.38       45.52      3.96 o 
  -5   7  11        5.45        4.56      1.87 o 
  -4   7  11        0.08        1.39      1.70 o 
  -3   7  11      155.62      160.08      7.73 o 
  -2   7  11      207.05      232.36      7.95 o 
  -1   7  11        0.33       -0.05      1.61 o 
   0   7  11        7.55        7.19      1.71 o 
   1   7  11      181.88      195.42      6.41 o 
   2   7  11       84.58       71.60      4.35 o 
   3   7  11       10.19       13.21      3.41 o 
   4   7  11        5.68        8.89      3.54 o 
   5   7  11       17.44       13.37      3.83 o 
   6   7  11       41.70       39.74      5.59 o 
   7   7  11        1.56        2.14      2.19 o 
   8   7  11        0.93        1.37      1.53 o 
   9   7  11        1.71        2.44      1.06 o 
  10   7  11        0.02        1.24      1.40 o 
  11   7  11       44.34       35.32      3.11 o 
  -9   8  11        0.01        1.93      0.99 o 
  -8   8  11       10.14        8.45      1.75 o 
  -7   8  11       49.82       56.47      3.10 o 
  -6   8  11        0.87        1.17      1.50 o 
  -5   8  11        3.31        3.32      1.63 o 
  -4   8  11        0.60        0.54      1.17 o 
  -3   8  11       15.15       23.02      2.48 o 
  -2   8  11        4.96        2.55      1.37 o 
  -1   8  11        0.04        0.47      1.30 o 
   0   8  11        0.07        2.58      1.27 o 
   1   8  11        0.33       -1.32      1.32 o 
   2   8  11        0.96       -0.71      1.57 o 
   3   8  11        1.72        2.67      1.48 o 
   4   8  11       11.70       11.40      2.07 o 
   5   8  11       33.38       36.31      2.65 o 
   6   8  11        4.58        2.54      1.77 o 
   7   8  11        0.05        1.59      0.97 o 
 -20   0  12        9.57        3.44      1.67 o 
 -18   0  12      103.13      122.06      8.02 o 
 -16   0  12       21.93       15.82      9.03 o 
 -14   0  12       92.81      125.74     10.06 o 
 -12   0  12      294.53      273.35     11.85 o 
 -10   0  12        7.94        2.39      2.52 o 
  -8   0  12      303.13      294.41     17.59 o 
  -6   0  12       51.19       90.96      9.38 o 
  -4   0  12      448.07      422.41     11.55 o 
  -2   0  12       60.20       80.84      5.19 o 
   0   0  12     2927.19     2888.14     30.19 o 
   2   0  12      524.72      518.71     29.35 o 
   4   0  12      179.83      188.18     13.08 o 
   6   0  12      191.48      210.94     14.61 o 
   8   0  12      582.48      632.13     19.67 o 
  10   0  12       43.28       48.81      5.58 o 
  12   0  12        6.07        4.71      4.10 o 
  14   0  12        9.99       11.52      3.28 o 
  16   0  12        1.43        2.43      3.04 o 
  18   0  12       11.39        9.53      2.72 o 
 -20   1  12       24.96       29.90      4.00 o 
 -19   1  12        6.31        9.92      1.76 o 
 -18   1  12      187.42      200.92      6.81 o 
 -17   1  12        8.91       11.46      2.03 o 
 -16   1  12       77.43       77.92      4.79 o 
 -15   1  12      196.25      182.52      6.66 o 
 -14   1  12       11.75        6.50      1.86 o 
 -13   1  12      511.04      498.42     10.26 o 
 -12   1  12        3.23       -0.31      1.50 o 
 -11   1  12      112.45      103.62      3.96 o 
 -10   1  12        0.20        0.65      1.17 o 
  -9   1  12       24.96       31.12      7.69 o 
  -8   1  12      111.75      128.84      6.64 o 
  -7   1  12       47.80       53.98      5.32 o 
  -6   1  12       14.96       21.47      2.83 o 
  -5   1  12      146.34      108.57      7.00 o 
  -4   1  12      265.04      241.52      7.80 o 
  -3   1  12        0.94        1.36      1.02 o 
  -2   1  12      993.19     1127.89     13.76 o 
  -1   1  12     1463.36     1567.29     16.16 o 
   0   1  12      924.03     1030.26     25.70 o 
   1   1  12       47.09       57.49      4.09 o 
   2   1  12      307.82      351.75      9.24 o 
   3   1  12      118.09      117.30      4.61 o 
   4   1  12      100.10      111.24      5.61 o 
   5   1  12      112.59       94.11      7.00 o 
   6   1  12        4.15        3.91      4.80 o 
   7   1  12      149.21      113.83      9.30 o 
   8   1  12        2.30        0.99      2.83 o 
   9   1  12       52.87       53.80      4.30 o 
  10   1  12       36.44       30.76      3.20 o 
  11   1  12       86.25       86.77      7.41 o 
  12   1  12     1201.26     1162.01     26.72 o 
  13   1  12      156.20      166.90     10.01 o 
  14   1  12       26.77       34.53      4.49 o 
  15   1  12       10.21       10.93      3.51 o 
  16   1  12        4.40       12.56      5.09 o 
  17   1  12        0.00        2.89      2.03 o 
  18   1  12        7.92        8.92      1.98 o 
 -19   2  12       23.79       25.04      2.13 o 
 -18   2  12       22.14       18.98      2.05 o 
 -17   2  12       18.25       21.21      2.11 o 
 -16   2  12        1.63        4.95      1.51 o 
 -15   2  12        2.22        3.31      1.72 o 
 -14   2  12        5.70        6.24      1.77 o 
 -13   2  12      406.47      374.78      9.74 o 
 -12   2  12      125.22      115.08      5.04 o 
 -11   2  12       63.32       64.53      3.44 o 
 -10   2  12      368.58      366.26      8.46 o 
  -9   2  12     1058.39      968.53     13.26 o 
  -8   2  12       29.68       34.51      6.35 o 
  -7   2  12      234.17      250.27     11.75 o 
  -6   2  12      405.65      469.66     15.72 o 
  -5   2  12      805.98      773.77     19.86 o 
  -4   2  12      194.16      235.55     10.87 o 
  -3   2  12      103.37      120.93      5.67 o 
  -2   2  12       88.69       82.97      4.61 o 
  -1   2  12      239.82      305.01      8.98 o 
   0   2  12       44.06       44.76      4.29 o 
   1   2  12       27.01       35.58      5.13 o 
   2   2  12      472.08      427.42     11.08 o 
   3   2  12      349.17      430.12     11.26 o 
   4   2  12       60.23       53.49      3.57 o 
   5   2  12     2027.17     2095.09     35.11 o 
   6   2  12      107.54       82.63      8.32 o 
   7   2  12      424.10      482.57     10.23 o 
   8   2  12      182.47      197.54      6.74 o 
   9   2  12      348.20      345.62     11.76 o 
  10   2  12       22.54       21.74      4.11 o 
  11   2  12       43.47       50.96      5.74 o 
  12   2  12        2.54        4.06      2.59 o 
  13   2  12        2.35        3.21      2.21 o 
  14   2  12        1.49       -0.91      2.76 o 
  15   2  12       12.00        5.61      1.94 o 
  16   2  12       25.22       38.54      4.92 o 
  17   2  12        8.81        8.11      1.24 o 
  18   2  12       39.40       40.37      4.37 o 
 -18   3  12        1.56        0.88      1.03 o 
 -17   3  12       10.80       10.31      1.84 o 
 -16   3  12       93.89       91.09      5.17 o 
 -15   3  12       51.21       56.07      4.43 o 
 -14   3  12        0.41       -1.46      1.89 o 
 -13   3  12       15.60       14.31      2.96 o 
 -12   3  12       26.59       25.62      3.10 o 
 -11   3  12      901.86      905.61     15.33 o 
 -10   3  12      499.53      493.49     10.02 o 
  -9   3  12       48.83       48.31      3.22 o 
  -8   3  12        3.10        5.32      1.31 o 
  -7   3  12      183.97      174.35      5.27 o 
  -6   3  12       67.95       62.56      6.30 o 
  -5   3  12      527.48      461.37     16.37 o 
  -4   3  12      309.53      269.73     12.45 o 
  -3   3  12        0.24        3.98      4.56 o 
  -2   3  12     1507.33     1613.69     27.71 o 
  -1   3  12      186.61      187.07     10.75 o 
   0   3  12       19.30       16.35      2.53 o 
   1   3  12       11.34       11.48      2.72 o 
   2   3  12      453.84      479.92     11.56 o 
   3   3  12      183.43      217.92      7.88 o 
   4   3  12        1.38        0.95      1.58 o 
   5   3  12       74.94       61.10      3.39 o 
   6   3  12      583.09      577.09     16.28 o 
   7   3  12      259.59      278.80      8.53 o 
   8   3  12        2.70        2.33      1.60 o 
   9   3  12      933.90      989.06     24.91 o 
  10   3  12       82.50       97.49      8.50 o 
  11   3  12      177.23      154.51      9.86 o 
  12   3  12      136.95      148.12      7.77 o 
  13   3  12       16.17       13.91      2.86 o 
  14   3  12       16.83        9.28      2.80 o 
  15   3  12        0.87        1.37      1.72 o 
  16   3  12       43.35       52.26      4.87 o 
  17   3  12        0.25        0.46      0.97 o 
 -17   4  12       10.49        4.82      1.07 o 
 -16   4  12       24.87       29.14      2.65 o 
 -15   4  12        6.60       12.50      2.20 o 
 -14   4  12        0.09        2.21      1.77 o 
 -13   4  12       17.74       16.80      2.82 o 
 -12   4  12        8.28        6.42      2.00 o 
 -11   4  12      154.48      170.12      8.04 o 
 -10   4  12      122.30      131.65      6.21 o 
  -9   4  12      451.04      461.84     10.51 o 
  -8   4  12      116.06      136.66      6.70 o 
  -7   4  12      191.71      232.11      6.03 o 
  -6   4  12       47.84       60.32      3.59 o 
  -5   4  12       12.16       10.10      2.23 o 
  -4   4  12       27.83       25.18      2.36 o 
  -3   4  12       44.66       42.55      3.47 o 
  -2   4  12        0.98        2.75      1.40 o 
  -1   4  12      165.90      173.78      6.56 o 
   0   4  12        4.77        3.98      2.16 o 
   1   4  12        0.22        2.24      1.40 o 
   2   4  12       34.77       23.33      2.11 o 
   3   4  12       96.32       82.68      4.00 o 
   4   4  12      319.90      314.61      7.75 o 
   5   4  12       34.36       29.21      2.55 o 
   6   4  12      374.20      395.72     12.80 o 
   7   4  12        3.31       10.27      2.52 o 
   8   4  12        3.35        2.51      2.19 o 
   9   4  12        2.53       -0.28      2.98 o 
  10   4  12      115.25      105.46      8.24 o 
  11   4  12        2.46        3.15      2.55 o 
  12   4  12       78.33       89.86      5.82 o 
  13   4  12        0.67        2.57      1.66 o 
  14   4  12       71.34       82.21      4.45 o 
  15   4  12        0.51        2.09      1.04 o 
  16   4  12        3.58        6.53      1.98 o 
 -16   5  12       20.50       16.17      2.85 o 
 -15   5  12        6.82        5.48      1.53 o 
 -14   5  12        0.66        2.31      1.69 o 
 -13   5  12       72.26       76.91      5.62 o 
 -12   5  12        7.54        9.68      2.20 o 
 -11   5  12        2.78        5.34      2.23 o 
 -10   5  12      412.80      418.64      8.87 o 
  -9   5  12       28.78       34.14      2.95 o 
  -8   5  12      100.04      102.25      5.70 o 
  -7   5  12       15.63       15.79      2.58 o 
  -6   5  12       17.44       25.65      3.55 o 
  -5   5  12       98.75      117.18      6.93 o 
  -4   5  12        4.41        2.86      2.05 o 
  -3   5  12        4.01        0.23      2.15 o 
  -2   5  12      103.54      111.13     11.53 o 
  -1   5  12       52.61       33.42      4.17 o 
   0   5  12        0.11       -0.57      1.85 o 
   1   5  12      356.81      323.23     10.63 o 
   2   5  12       63.29       58.52      4.96 o 
   3   5  12       56.10       51.79      4.57 o 
   4   5  12       43.93       36.78      4.85 o 
   5   5  12       16.53        5.66      3.11 o 
   6   5  12        6.24        3.32      2.51 o 
   7   5  12      130.61      152.92      9.22 o 
   8   5  12      282.13      261.39     11.76 o 
   9   5  12      216.41      268.83     12.73 o 
  10   5  12        0.35        1.60      2.51 o 
  11   5  12       43.40       53.32      6.62 o 
  12   5  12       31.41       23.26      2.62 o 
  13   5  12       35.14       43.85      3.14 o 
  14   5  12        1.39        1.46      1.31 o 
 -14   6  12       51.69       59.10      4.43 o 
 -13   6  12       12.09        9.28      1.75 o 
 -12   6  12      247.43      248.68     12.15 o 
 -11   6  12       10.06       18.22      2.36 o 
 -10   6  12      176.16      200.94      7.59 o 
  -9   6  12       69.84       85.16      4.78 o 
  -8   6  12        2.31        2.67      1.60 o 
  -7   6  12       78.57       99.68      5.46 o 
  -6   6  12       26.61       20.51      3.24 o 
  -5   6  12        0.44        0.31      1.87 o 
  -4   6  12      106.62      118.33      6.93 o 
  -3   6  12       22.19       23.53      3.70 o 
  -2   6  12        3.71        0.50      1.95 o 
  -1   6  12       24.87       27.94      3.89 o 
   0   6  12       16.29       15.53      2.42 o 
   1   6  12        0.99       -1.75      1.75 o 
   2   6  12      464.37      507.69     13.77 o 
   3   6  12        6.75        8.17      2.11 o 
   4   6  12      243.38      262.93     11.71 o 
   5   6  12        4.22        4.71      2.28 o 
   6   6  12        1.20        6.00      2.58 o 
   7   6  12      153.09      152.86     11.19 o 
   8   6  12       18.11       18.41      3.17 o 
   9   6  12       25.41       18.89      2.98 o 
  10   6  12        3.57        7.14      3.02 o 
  11   6  12       12.71       13.95      1.95 o 
  12   6  12        0.02       -0.41      0.99 o 
 -12   7  12      131.06      133.67      7.99 o 
 -11   7  12        1.63        4.03      1.38 o 
 -10   7  12        3.57        3.82      3.04 o 
  -9   7  12       33.06       35.08      3.27 o 
  -8   7  12       68.42       86.61      4.16 o 
  -7   7  12       96.96      107.11      4.84 o 
  -6   7  12       39.66       48.27      3.46 o 
  -5   7  12        7.85       11.31      2.19 o 
  -4   7  12       46.11       45.85      3.97 o 
  -3   7  12       21.38       20.05      2.89 o 
  -2   7  12        0.29        2.35      1.65 o 
  -1   7  12       26.69       22.60      2.56 o 
   0   7  12       83.44       78.54      4.09 o 
   1   7  12        3.43        4.24      1.33 o 
   2   7  12        7.28        4.88      1.53 o 
   3   7  12       15.96        9.69      2.83 o 
   4   7  12        0.23        0.53      1.83 o 
   5   7  12       24.92       24.33      4.46 o 
   6   7  12       10.91       10.28      3.15 o 
   7   7  12        0.01       -0.25      1.52 o 
   8   7  12        1.56        2.08      1.34 o 
   9   7  12        7.82        1.11      1.49 o 
  10   7  12        0.30        3.20      1.37 o 
  -8   8  12        3.09        3.61      1.29 o 
  -7   8  12        1.48        1.35      1.06 o 
  -6   8  12       17.29       14.79      2.32 o 
  -5   8  12        0.32       -1.03      1.03 o 
  -4   8  12       66.15       71.48      3.29 o 
  -3   8  12        3.14        5.36      1.46 o 
  -2   8  12        0.23       -1.04      1.04 o 
  -1   8  12        0.08       -0.95      1.02 o 
   0   8  12        0.00       -0.51      1.13 o 
   1   8  12       11.00       10.63      2.52 o 
   2   8  12       42.17       37.25      3.21 o 
   3   8  12        0.44        0.26      1.17 o 
   4   8  12       71.41       62.13      3.81 o 
   5   8  12        2.63        4.97      1.06 o 
   6   8  12        2.36        2.01      2.16 o 
 -19   0  13        0.45        3.34      2.41 o 
 -17   0  13      144.87      136.21      8.84 o 
 -15   0  13       41.56       37.39      7.87 o 
 -13   0  13       57.91       39.49      4.97 o 
 -11   0  13       17.98       16.49      2.69 o 
  -9   0  13     1746.73     1726.54     20.67 o 
  -7   0  13      510.41      494.13     22.84 o 
  -5   0  13      586.09      648.43     24.42 o 
  -3   0  13      757.54      839.35     17.25 o 
  -1   0  13     2312.52     2339.24     50.60 o 
   1   0  13     1571.17     1592.81     23.40 o 
   3   0  13      641.19      760.77     26.79 o 
   5   0  13     1885.65     1973.56     45.25 o 
   7   0  13      753.02      905.73     31.87 o 
   9   0  13      315.54      391.71     20.97 o 
  11   0  13       30.44       21.41      7.33 o 
  13   0  13      117.70      150.76     12.17 o 
  15   0  13       10.31       13.25      4.40 o 
  17   0  13       30.94       34.90      5.75 o 
 -19   1  13       24.44       28.33      2.45 o 
 -18   1  13       18.75       18.11      2.86 o 
 -17   1  13       78.19       63.17      4.21 o 
 -16   1  13        4.10        6.81      1.96 o 
 -15   1  13      320.69      315.69      9.55 o 
 -14   1  13      224.54      215.28      8.12 o 
 -13   1  13       59.40       57.15      3.95 o 
 -12   1  13      326.15      312.65      8.83 o 
 -11   1  13      201.77      205.60      6.44 o 
 -10   1  13       72.09       70.73      3.47 o 
  -9   1  13       62.09       49.03      2.80 o 
  -8   1  13      935.27      904.83     22.63 o 
  -7   1  13      239.17      229.53     11.10 o 
  -6   1  13       60.39       57.43      4.55 o 
  -5   1  13      703.47      673.91     17.80 o 
  -4   1  13      509.53      480.31     11.42 o 
  -3   1  13       73.57       83.22      3.98 o 
  -2   1  13      253.53      277.58      7.23 o 
  -1   1  13      620.30      618.71     12.15 o 
   0   1  13        0.37        2.31      1.61 o 
   1   1  13        6.72       11.04      1.87 o 
   2   1  13      558.27      638.68     12.99 o 
   3   1  13      247.73      290.48     11.59 o 
   4   1  13     1134.97     1115.51     23.89 o 
   5   1  13       22.64       12.82      6.18 o 
   6   1  13      181.18      182.59     10.04 o 
   7   1  13       55.75       38.66      3.49 o 
   8   1  13        1.40        1.84      2.18 o 
   9   1  13      491.91      474.69     12.72 o 
  10   1  13       79.37       78.94      8.44 o 
  11   1  13       18.27       12.53      3.04 o 
  12   1  13       50.07       65.21      6.72 o 
  13   1  13       32.02       25.97      4.16 o 
  14   1  13       28.81       36.80      3.86 o 
  15   1  13      125.41      115.60      6.91 o 
  16   1  13        0.09        0.63      1.84 o 
  17   1  13        0.28        1.07      1.57 o 
 -19   2  13        1.59        1.71      1.18 o 
 -18   2  13       13.67       13.72      1.97 o 
 -17   2  13        4.78        4.15      1.19 o 
 -16   2  13        0.02        0.21      1.27 o 
 -15   2  13        0.46        0.41      1.24 o 
 -14   2  13      167.12      169.36      6.35 o 
 -13   2  13        8.55       11.91      1.92 o 
 -12   2  13      686.71      702.66     12.20 o 
 -11   2  13      474.27      470.86     10.91 o 
 -10   2  13      556.99      502.18     10.02 o 
  -9   2  13      300.49      298.58      7.56 o 
  -8   2  13       10.95       11.41      1.65 o 
  -7   2  13       36.55       33.62      4.54 o 
  -6   2  13       51.47       46.88      5.75 o 
  -5   2  13       75.87       68.21      6.35 o 
  -4   2  13      107.80       78.01      6.74 o 
  -3   2  13      402.98      341.57     13.43 o 
  -2   2  13      341.81      350.21     15.95 o 
  -1   2  13      130.51      172.94      7.07 o 
   0   2  13        8.97        1.96      1.39 o 
   1   2  13      214.50      210.44      8.04 o 
   2   2  13      422.18      488.45     12.30 o 
   3   2  13      298.72      344.80     10.41 o 
   4   2  13      224.24      238.17     10.42 o 
   5   2  13       95.39       84.52      5.69 o 
   6   2  13        2.85        0.54      1.40 o 
   7   2  13        2.79        2.69      1.84 o 
   8   2  13        8.85        9.52      2.23 o 
   9   2  13       34.34       27.61      4.58 o 
  10   2  13      257.23      235.22     13.24 o 
  11   2  13        1.49        2.50      2.55 o 
  12   2  13      259.15      273.54     12.80 o 
  13   2  13        6.44        7.89      2.72 o 
  14   2  13        5.84        9.57      2.71 o 
  15   2  13       46.48       52.11      7.73 o 
  16   2  13        3.70        7.70      2.51 o 
  17   2  13        3.66        5.82      1.95 o 
 -18   3  13        0.02       -1.33      1.33 o 
 -17   3  13       95.21      104.92      4.61 o 
 -16   3  13        4.89        6.48      1.69 o 
 -15   3  13       49.84       61.47      4.49 o 
 -14   3  13       36.05       35.75      3.31 o 
 -13   3  13       85.04       82.79      5.02 o 
 -12   3  13       36.81       24.50      2.85 o 
 -11   3  13      102.44      113.14      5.48 o 
 -10   3  13       62.18       70.42      4.32 o 
  -9   3  13      131.22      123.05      4.65 o 
  -8   3  13       71.75       52.88      3.06 o 
  -7   3  13      459.38      407.65      7.78 o 
  -6   3  13      251.01      224.55      5.68 o 
  -5   3  13      132.34      111.82      4.92 o 
  -4   3  13      455.96      474.16     17.10 o 
  -3   3  13     1023.06      996.61     39.00 o 
  -2   3  13       13.42       12.75      5.71 o 
  -1   3  13      141.41      166.89      7.73 o 
   0   3  13        2.20        2.79      1.48 o 
   1   3  13      307.90      362.82     11.55 o 
   2   3  13       67.81       59.88      4.26 o 
   3   3  13        2.31        3.06      1.56 o 
   4   3  13      585.80      595.91     10.61 o 
   5   3  13      516.42      504.98      9.68 o 
   6   3  13      447.58      492.97     10.87 o 
   7   3  13       42.57       68.19      7.33 o 
   8   3  13        0.08        2.80      2.80 o 
   9   3  13      742.85      808.11     22.36 o 
  10   3  13      206.14      196.83     11.25 o 
  11   3  13       76.18       87.65      9.05 o 
  12   3  13        3.49       -0.64      3.43 o 
  13   3  13       40.06       40.68      4.74 o 
  14   3  13        0.50       -0.99      1.80 o 
  15   3  13        0.16       -1.36      1.36 o 
  16   3  13        0.81        1.55      1.19 o 
 -17   4  13       11.50       10.37      1.57 o 
 -16   4  13       14.32       16.94      2.16 o 
 -15   4  13        0.95        0.24      1.36 o 
 -14   4  13        1.70        0.97      1.54 o 
 -13   4  13        0.12        1.98      2.02 o 
 -12   4  13        8.98        9.80      2.21 o 
 -11   4  13       10.95       12.24      2.42 o 
 -10   4  13      120.52       92.82      5.24 o 
  -9   4  13      312.80      331.62      8.93 o 
  -8   4  13      166.79      163.64      6.49 o 
  -7   4  13      353.33      349.74      8.60 o 
  -6   4  13       78.81       75.82      3.51 o 
  -5   4  13       32.52       39.14      2.58 o 
  -4   4  13        0.40        2.20      1.60 o 
  -3   4  13       11.38       16.66      2.09 o 
  -2   4  13      269.39      263.08      8.52 o 
  -1   4  13       87.24       82.82      4.83 o 
   0   4  13        6.76        4.41      1.27 o 
   1   4  13        3.11        1.36      1.36 o 
   2   4  13      288.96      271.50     10.00 o 
   3   4  13       15.17       13.00      1.91 o 
   4   4  13      441.40      456.84     14.74 o 
   5   4  13      659.98      606.57     17.92 o 
   6   4  13      423.68      464.33     15.82 o 
   7   4  13        8.68        4.56      2.24 o 
   8   4  13        1.46        5.40      2.61 o 
   9   4  13       12.93        6.99      2.70 o 
  10   4  13        0.84       -0.49      2.67 o 
  11   4  13       28.18       22.98      4.14 o 
  12   4  13       26.84       37.33      4.11 o 
  13   4  13       52.85       53.13      4.57 o 
  14   4  13        0.17       -0.12      1.39 o 
  15   4  13       57.86       64.03      4.39 o 
 -16   5  13       35.28       36.37      2.99 o 
 -15   5  13        1.56       -0.72      1.22 o 
 -14   5  13        4.51        5.00      1.55 o 
 -13   5  13       32.98       35.06      3.67 o 
 -12   5  13        5.84        4.94      1.82 o 
 -11   5  13       62.73       64.50      4.39 o 
 -10   5  13        0.10        0.87      1.48 o 
  -9   5  13       21.87       23.67      2.95 o 
  -8   5  13      124.69      122.19      7.17 o 
  -7   5  13       46.87       51.10      4.21 o 
  -6   5  13       33.75       37.61      3.74 o 
  -5   5  13        9.29        4.94      2.18 o 
  -4   5  13        6.39        1.06      1.87 o 
  -3   5  13       81.55       51.01      5.40 o 
  -2   5  13        2.75       -2.76      2.76 o 
  -1   5  13      156.89      122.51      8.34 o 
   0   5  13        0.16        1.55      1.67 o 
   1   5  13      194.08      176.08      8.39 o 
   2   5  13       56.18       44.08      4.33 o 
   3   5  13       18.82       20.14      3.13 o 
   4   5  13        7.42        9.77      2.38 o 
   5   5  13        0.36       -0.80      2.13 o 
   6   5  13      199.17      204.38     10.55 o 
   7   5  13       85.06       74.62      6.48 o 
   8   5  13      292.28      299.40     19.43 o 
   9   5  13        1.82        5.76      3.52 o 
  10   5  13        1.73       -2.09      2.09 o 
  11   5  13        0.30        0.94      1.45 o 
  12   5  13       14.61       18.21      2.79 o 
  13   5  13       11.90        7.62      1.78 o 
  14   5  13        9.40        7.79      2.13 o 
 -14   6  13        2.81        6.51      1.78 o 
 -13   6  13       43.92       46.83      4.17 o 
 -12   6  13       45.97       54.28      5.03 o 
 -11   6  13      140.25      150.79      6.72 o 
 -10   6  13      244.16      257.91      8.11 o 
  -9   6  13       80.61       82.70      6.77 o 
  -8   6  13      379.22      412.21     10.25 o 
  -7   6  13       97.55       95.40      5.18 o 
  -6   6  13        0.63       -1.80      1.80 o 
  -5   6  13        9.99       19.73      2.85 o 
  -4   6  13       15.53        4.68      2.20 o 
  -3   6  13        9.77        9.28      2.68 o 
  -2   6  13        3.46        0.64      2.00 o 
  -1   6  13        8.12        0.66      2.42 o 
   0   6  13      536.89      501.73     11.81 o 
   1   6  13       14.17       14.86      2.27 o 
   2   6  13       18.27       17.65      2.91 o 
   3   6  13       94.10       93.66      5.81 o 
   4   6  13        4.54        3.83      2.22 o 
   5   6  13        0.04        3.41      2.08 o 
   6   6  13       19.06       14.43      3.08 o 
   7   6  13        0.34        3.78      2.93 o 
   8   6  13        1.32        4.72      1.92 o 
   9   6  13       17.10       10.05      3.31 o 
  10   6  13       29.22       38.94      4.76 o 
  11   6  13       59.53       60.99      3.97 o 
  12   6  13       14.66       17.59      2.33 o 
 -11   7  13       71.58       62.07      3.91 o 
 -10   7  13        0.05        0.15      1.81 o 
  -9   7  13        4.93        5.12      1.44 o 
  -8   7  13        0.65       -1.40      1.40 o 
  -7   7  13       36.58       51.97      3.25 o 
  -6   7  13        6.89        4.08      1.32 o 
  -5   7  13       34.41       42.42      3.22 o 
  -4   7  13       29.87       31.74      2.86 o 
  -3   7  13      241.10      282.05      7.28 o 
  -2   7  13        7.65        8.46      1.80 o 
  -1   7  13       47.88       57.42      3.77 o 
   0   7  13        4.65        6.15      1.61 o 
   1   7  13       24.01       17.54      2.20 o 
   2   7  13       17.65       13.76      2.02 o 
   3   7  13       12.03       12.01      2.31 o 
   4   7  13        1.28        0.67      1.61 o 
   5   7  13       49.06       48.36      5.95 o 
   6   7  13        2.26       -0.23      1.73 o 
   7   7  13        0.12        0.50      1.19 o 
   8   7  13       60.02       43.50      3.33 o 
   9   7  13        2.67        1.48      1.21 o 
  -7   8  13        1.57        3.97      1.82 o 
  -6   8  13        4.47        4.15      2.58 o 
  -5   8  13       18.66       13.53      3.33 o 
  -4   8  13       65.91       62.34      4.03 o 
  -3   8  13       15.96       16.74      2.20 o 
  -2   8  13        0.14       -0.61      1.34 o 
  -1   8  13        1.73        3.29      1.24 o 
   0   8  13       21.85       18.47      2.98 o 
   1   8  13        5.53        6.06      1.86 o 
   2   8  13        1.75        0.78      1.33 o 
   3   8  13        0.48       -1.05      2.11 o 
   4   8  13        0.82        1.63      1.12 o 
   5   8  13       99.58       65.99      5.71 o 
 -18   0  14       58.84       64.70      5.03 o 
 -16   0  14       17.83       22.24      4.26 o 
 -14   0  14        6.15        2.99      3.13 o 
 -12   0  14      156.86      149.68      7.52 o 
 -10   0  14     1285.60     1317.09     19.50 o 
  -8   0  14      628.16      517.64     12.61 o 
  -6   0  14        0.09       -0.73      2.53 o 
  -4   0  14      137.93      101.02      9.88 o 
  -2   0  14       83.51       80.98      5.66 o 
   0   0  14      425.78      459.50     13.23 o 
   2   0  14      630.06      648.23     25.11 o 
   4   0  14      886.10      889.03     30.83 o 
   6   0  14       37.58       25.55      6.25 o 
   8   0  14       16.08       22.01      5.00 o 
  10   0  14      177.05      159.35     16.71 o 
  12   0  14       19.57       37.52      6.12 o 
  14   0  14        9.07       14.50      4.75 o 
  16   0  14        3.31        0.62      2.53 o 
 -19   1  14       57.02       53.48      2.88 o 
 -18   1  14        0.91        1.53      1.28 o 
 -17   1  14        9.58        4.62      1.73 o 
 -16   1  14        4.45        3.75      1.78 o 
 -15   1  14       48.37       49.61      4.76 o 
 -14   1  14       28.30       33.71      3.31 o 
 -13   1  14       15.80       12.55      2.16 o 
 -12   1  14      433.26      401.89     10.01 o 
 -11   1  14       21.91       25.14      3.14 o 
 -10   1  14       16.50       25.38      2.14 o 
  -9   1  14      199.73      171.31      5.32 o 
  -8   1  14        3.55        2.52      1.36 o 
  -7   1  14       46.46       52.55      5.60 o 
  -6   1  14      565.17      541.61     14.11 o 
  -5   1  14     1055.42     1103.63     23.49 o 
  -4   1  14     1310.77     1346.87     25.13 o 
  -3   1  14      106.08      118.77      5.93 o 
  -2   1  14       27.94       33.02      2.75 o 
  -1   1  14        3.42        2.38      1.05 o 
   0   1  14        1.04        2.02      1.10 o 
   1   1  14      113.42      109.16      5.62 o 
   2   1  14      411.61      462.00     16.33 o 
   3   1  14      435.65      465.24     15.66 o 
   4   1  14      114.98      149.38      9.20 o 
   5   1  14      502.35      579.22     18.22 o 
   6   1  14     1141.57     1194.33     17.37 o 
   7   1  14        6.95        1.86      1.72 o 
   8   1  14      227.76      257.26      9.39 o 
   9   1  14       12.24       13.99      4.21 o 
  10   1  14       15.71        7.16      3.49 o 
  11   1  14        0.12        2.30      2.51 o 
  12   1  14       21.85       15.90      3.14 o 
  13   1  14        0.62        0.50      2.52 o 
  14   1  14        0.82        1.98      1.64 o 
  15   1  14       10.32        9.69      2.16 o 
  16   1  14       18.99       16.82      3.22 o 
  17   1  14       15.71       23.02      2.77 o 
 -18   2  14        3.48        6.64      1.14 o 
 -17   2  14        1.27        2.78      1.30 o 
 -16   2  14       63.99       56.35      3.18 o 
 -15   2  14       12.93       16.12      1.99 o 
 -14   2  14       14.41       13.19      2.00 o 
 -13   2  14      468.86      476.59      9.78 o 
 -12   2  14       33.80       37.28      2.97 o 
 -11   2  14      116.14      103.65      5.15 o 
 -10   2  14        4.99        5.36      1.65 o 
  -9   2  14        6.90        6.83      1.42 o 
  -8   2  14      209.08      190.71      5.57 o 
  -7   2  14       18.82       11.64      1.48 o 
  -6   2  14      348.88      304.41     10.34 o 
  -5   2  14        8.79        3.57      5.69 o 
  -4   2  14       23.63       15.10      6.78 o 
  -3   2  14      223.08      223.15     11.24 o 
  -2   2  14        0.34        0.61      1.43 o 
  -1   2  14      337.95      284.21      9.81 o 
   0   2  14       26.47       13.11      2.28 o 
   1   2  14        5.60        5.67      1.76 o 
   2   2  14      172.35      219.72      8.52 o 
   3   2  14        4.04        3.91      1.77 o 
   4   2  14       92.83      107.80      6.72 o 
   5   2  14      195.98      168.41      6.17 o 
   6   2  14        0.93       -0.49      1.37 o 
   7   2  14       80.81       82.67      4.65 o 
   8   2  14       55.09       42.77      5.64 o 
   9   2  14      349.32      322.23     14.05 o 
  10   2  14      271.94      268.41     12.87 o 
  11   2  14        0.37        3.00      2.77 o 
  12   2  14        5.69        8.82      3.15 o 
  13   2  14      356.45      376.20     13.88 o 
  14   2  14       11.70        6.65      1.75 o 
  15   2  14       17.90       14.26      3.15 o 
  16   2  14        2.39        1.34      1.61 o 
 -18   3  14       32.40       28.65      3.53 o 
 -17   3  14       12.12       10.66      1.74 o 
 -16   3  14       62.72       57.80      3.72 o 
 -15   3  14       16.55       18.36      2.48 o 
 -14   3  14       32.90       32.17      3.36 o 
 -13   3  14        9.53        5.79      1.89 o 
 -12   3  14       14.02       18.61      2.68 o 
 -11   3  14       65.79       71.20      4.43 o 
 -10   3  14        7.11        4.07      1.77 o 
  -9   3  14      481.41      461.08      9.69 o 
  -8   3  14       22.97        9.80      3.47 o 
  -7   3  14       11.49       12.58      1.64 o 
  -6   3  14      127.34       96.17      4.45 o 
  -5   3  14      504.09      527.67      9.35 o 
  -4   3  14     1272.63     1262.59     15.48 o 
  -3   3  14      180.77      186.08      6.36 o 
  -2   3  14       52.28       59.39      4.52 o 
  -1   3  14        0.38        1.34      1.27 o 
   0   3  14       20.78       15.15      2.28 o 
   1   3  14       22.81       38.44      3.14 o 
   2   3  14        8.75        6.63      1.93 o 
   3   3  14      386.31      355.66      9.36 o 
   4   3  14        1.63        2.45      1.27 o 
   5   3  14      177.81      165.10      5.80 o 
   6   3  14      226.93      218.04     11.09 o 
   7   3  14      629.67      666.77     16.83 o 
   8   3  14       26.32       23.70      4.11 o 
   9   3  14      315.14      336.95     14.40 o 
  10   3  14      427.12      480.96     17.03 o 
  11   3  14       38.75       55.20      6.00 o 
  12   3  14        1.37        3.51      2.47 o 
  13   3  14        1.63        4.48      2.06 o 
  14   3  14        1.26        1.05      2.06 o 
  15   3  14        8.78        3.65      2.19 o 
  16   3  14       31.58       27.48      3.82 o 
 -17   4  14        9.98       12.26      2.65 o 
 -16   4  14        0.86        2.51      1.15 o 
 -15   4  14        3.21        2.51      1.44 o 
 -14   4  14        0.63        0.71      1.64 o 
 -13   4  14        9.03       11.56      2.10 o 
 -12   4  14       33.40       37.34      3.67 o 
 -11   4  14       47.75       43.01      4.51 o 
 -10   4  14      138.43      131.78      6.04 o 
  -9   4  14       98.50       90.52      5.91 o 
  -8   4  14      697.81      752.52     20.67 o 
  -7   4  14        0.95        4.82      3.05 o 
  -6   4  14      236.34      225.39      6.93 o 
  -5   4  14       36.66       42.98      3.35 o 
  -4   4  14      133.60      145.70      5.48 o 
  -3   4  14      189.85      142.31      5.88 o 
  -2   4  14      162.34      155.76      6.81 o 
  -1   4  14      291.88      292.59      9.08 o 
   0   4  14      121.79      121.95      5.15 o 
   1   4  14       35.23       44.89      3.10 o 
   2   4  14      350.22      365.94      8.57 o 
   3   4  14      264.23      253.99      9.88 o 
   4   4  14       82.08       64.54      5.09 o 
   5   4  14      148.91      146.92      9.01 o 
   6   4  14      685.04      706.94     19.35 o 
   7   4  14        3.40        2.00      2.00 o 
   8   4  14        1.70       -0.30      2.58 o 
   9   4  14       71.76       64.13      6.41 o 
  10   4  14        6.93        5.46      2.67 o 
  11   4  14        0.77        1.24      1.53 o 
  12   4  14        4.41        8.88      2.38 o 
  13   4  14        3.37        7.76      1.85 o 
  14   4  14       53.51       58.69      4.61 o 
  15   4  14       46.95       48.63      4.74 o 
 -15   5  14        0.81       -0.02      0.90 o 
 -14   5  14       85.16       83.37      5.63 o 
 -13   5  14       23.17       16.95      3.17 o 
 -12   5  14      160.40      174.29      8.20 o 
 -11   5  14        4.05        3.01      1.61 o 
 -10   5  14        1.55        0.91      2.13 o 
  -9   5  14       65.26       67.21      4.79 o 
  -8   5  14      171.83      175.07      7.08 o 
  -7   5  14      508.02      525.00     12.40 o 
  -6   5  14        0.77        0.78      1.66 o 
  -5   5  14       40.82       34.72      3.39 o 
  -4   5  14       50.92       58.62      4.30 o 
  -3   5  14       28.95       40.99      5.04 o 
  -2   5  14       40.39       41.62      4.82 o 
  -1   5  14       58.30       64.21      5.87 o 
   0   5  14      345.63      329.32     12.35 o 
   1   5  14       15.67       11.99      2.58 o 
   2   5  14      231.53      191.64      8.67 o 
   3   5  14        7.73        6.63      2.22 o 
   4   5  14        7.27        6.23      2.48 o 
   5   5  14        4.97        4.80      2.37 o 
   6   5  14       41.66       35.76      4.60 o 
   7   5  14      213.33      199.90      9.90 o 
   8   5  14       36.92       46.41      8.48 o 
   9   5  14        5.98        8.73      3.85 o 
  10   5  14        1.87        7.00      3.37 o 
  11   5  14      129.37      141.13      7.57 o 
  12   5  14        5.03        6.71      1.65 o 
  13   5  14        2.77        4.54      2.01 o 
 -13   6  14        0.28        0.22      1.16 o 
 -12   6  14        3.00        5.19      2.06 o 
 -11   6  14       18.18       24.44      3.62 o 
 -10   6  14       13.37        8.47      2.06 o 
  -9   6  14      311.84      342.12      9.35 o 
  -8   6  14       31.61       29.87      3.10 o 
  -7   6  14        9.62        9.32      1.90 o 
  -6   6  14       27.86       29.15      3.96 o 
  -5   6  14      148.67      154.00      6.51 o 
  -4   6  14       35.41       26.42      2.88 o 
  -3   6  14       35.76       25.97      2.93 o 
  -2   6  14       75.89       72.07      5.27 o 
  -1   6  14       10.43       12.92      2.62 o 
   0   6  14        1.58       -0.26      1.82 o 
   1   6  14       47.33       43.17      4.04 o 
   2   6  14       15.51       11.12      2.37 o 
   3   6  14       13.44        7.98      2.04 o 
   4   6  14        0.75        0.40      2.29 o 
   5   6  14        1.27       -2.55      2.87 o 
   6   6  14       28.77       20.80      4.07 o 
   7   6  14       52.63       52.62      6.38 o 
   8   6  14       33.16       28.46      4.81 o 
   9   6  14        2.59        3.50      2.31 o 
  10   6  14        3.52        7.35      1.81 o 
  11   6  14        6.82        2.27      2.41 o 
 -10   7  14       13.91       12.44      1.85 o 
  -9   7  14        0.75        0.42      2.87 o 
  -8   7  14        1.81        1.51      1.29 o 
  -7   7  14        0.08       -0.68      1.10 o 
  -6   7  14       38.66       42.88      3.16 o 
  -5   7  14        0.79       -0.09      1.12 o 
  -4   7  14       22.35       22.61      2.06 o 
  -3   7  14       11.99       12.90      1.66 o 
  -2   7  14        3.24        2.62      1.64 o 
  -1   7  14        6.08       17.74      2.20 o 
   0   7  14       44.27       50.09      3.22 o 
   1   7  14        5.26        5.03      1.48 o 
   2   7  14       42.79       38.60      3.27 o 
   3   7  14       10.98       16.25      2.30 o 
   4   7  14        9.41       11.32      2.48 o 
   5   7  14        0.55       -2.14      2.14 o 
   6   7  14       23.53       22.32      2.19 o 
   7   7  14        0.06        2.09      1.31 o 
   8   7  14       16.77       21.11      3.13 o 
  -6   8  14        8.68        2.91      1.37 o 
  -5   8  14       33.14       28.87      2.69 o 
  -4   8  14        0.76        0.57      1.10 o 
  -3   8  14       22.48       26.43      2.34 o 
  -2   8  14        0.35        1.61      1.18 o 
  -1   8  14       24.94       27.47      3.10 o 
   0   8  14       43.00       49.05      4.00 o 
   1   8  14       77.15       75.73      4.72 o 
   2   8  14        0.07        3.06      1.20 o 
   3   8  14       31.82       24.13      2.27 o 
   4   8  14        2.08        6.05      1.99 o 
 -19   0  15       54.32       47.66      4.35 o 
 -17   0  15      265.74      293.30     11.35 o 
 -15   0  15       39.37       46.34      6.11 o 
 -13   0  15        9.04        6.53      3.43 o 
 -11   0  15     1357.83     1278.54     24.66 o 
  -9   0  15      450.77      483.37     12.73 o 
  -7   0  15     1122.87     1216.32     25.06 o 
  -5   0  15      653.32      635.28     25.84 o 
  -3   0  15       43.53       45.26      6.47 o 
  -1   0  15      845.20      800.05     18.32 o 
   1   0  15      971.41     1095.30     32.97 o 
   3   0  15     1087.83     1311.38     37.80 o 
   5   0  15      471.76      369.36     21.02 o 
   7   0  15       12.43       11.12      2.93 o 
   9   0  15      131.32      147.15     15.78 o 
  11   0  15       27.04       23.70      6.33 o 
  13   0  15        8.73        2.78      2.69 o 
  15   0  15       43.43       52.97      7.75 o 
 -18   1  15       25.19       23.38      1.99 o 
 -17   1  15        0.07       -1.57      1.57 o 
 -16   1  15        3.01        2.08      1.56 o 
 -15   1  15       11.11       10.89      2.60 o 
 -14   1  15      207.03      211.86      7.66 o 
 -13   1  15       27.78       33.35      2.98 o 
 -12   1  15       33.08       24.41      2.69 o 
 -11   1  15      196.06      216.50      6.69 o 
 -10   1  15        7.15        9.70      1.72 o 
  -9   1  15      273.03      252.48      6.53 o 
  -8   1  15       12.90       13.61      2.20 o 
  -7   1  15        0.32        0.38      1.19 o 
  -6   1  15       47.50       36.58      4.23 o 
  -5   1  15      557.21      534.53     14.29 o 
  -4   1  15     2200.73     2195.51     32.90 o 
  -3   1  15       35.28       39.09      3.63 o 
  -2   1  15      116.01      139.89      5.54 o 
  -1   1  15      706.23      678.54     12.06 o 
   0   1  15      232.31      203.01      7.90 o 
   1   1  15        1.28        5.83      1.81 o 
   2   1  15       55.66       51.13      5.45 o 
   3   1  15      550.71      557.38     24.12 o 
   4   1  15       16.75       27.59      2.95 o 
   5   1  15     1462.04     1574.97     41.91 o 
   6   1  15        7.11       11.71      1.73 o 
   7   1  15        0.64        0.04      1.94 o 
   8   1  15       60.57       65.42      7.46 o 
   9   1  15       78.01       65.39      7.53 o 
  10   1  15        4.74       -2.58      2.58 o 
  11   1  15      144.35      139.25      9.14 o 
  12   1  15       27.60       27.83      4.37 o 
  13   1  15       31.56       36.65      3.83 o 
  14   1  15        3.31        2.70      1.42 o 
  15   1  15        1.16        0.77      1.98 o 
  16   1  15        2.38        3.74      1.82 o 
 -18   2  15        1.18        0.70      1.21 o 
 -17   2  15        9.86        9.46      2.24 o 
 -16   2  15       66.45       70.13      4.06 o 
 -15   2  15       10.13        6.90      1.44 o 
 -14   2  15       98.20      112.28      4.82 o 
 -13   2  15        4.94        1.49      1.40 o 
 -12   2  15        0.90        5.92      1.74 o 
 -11   2  15      944.03      974.28     15.45 o 
 -10   2  15        2.58        0.22      1.48 o 
  -9   2  15      594.43      604.87     10.96 o 
  -8   2  15      415.29      395.67     10.32 o 
  -7   2  15       47.14       32.11      2.36 o 
  -6   2  15      278.94      253.40      6.48 o 
  -5   2  15       51.37       56.20      3.72 o 
  -4   2  15        2.03        1.42      1.47 o 
  -3   2  15       97.25      113.63      7.09 o 
  -2   2  15      896.24      932.97     29.79 o 
  -1   2  15       47.69       51.64      4.19 o 
   0   2  15      413.49      420.91     11.81 o 
   1   2  15      123.85      133.38      6.13 o 
   2   2  15      215.18      220.53      7.09 o 
   3   2  15       83.22       99.05      5.22 o 
   4   2  15        0.85       -0.43      1.40 o 
   5   2  15      525.15      542.35     11.34 o 
   6   2  15      193.16      181.85     10.40 o 
   7   2  15      159.69      181.47      9.73 o 
   8   2  15      149.10      142.65      9.27 o 
   9   2  15        1.32        1.01      2.69 o 
  10   2  15        0.35       -2.65      2.65 o 
  11   2  15        1.98        2.52      2.39 o 
  12   2  15      209.16      235.06     11.11 o 
  13   2  15       18.91       20.42      3.51 o 
  14   2  15       29.03       29.69      2.91 o 
  15   2  15       10.02        5.32      1.78 o 
  16   2  15        0.18       -0.58      1.64 o 
 -17   3  15       36.02       32.29      3.14 o 
 -16   3  15        3.69        2.34      1.19 o 
 -15   3  15       56.17       54.70      3.75 o 
 -14   3  15       17.92       15.97      2.50 o 
 -13   3  15        0.63        1.91      1.49 o 
 -12   3  15       17.29        6.91      1.83 o 
 -11   3  15       31.74       31.58      2.96 o 
 -10   3  15       70.65       66.90      4.51 o 
  -9   3  15       41.17       39.92      3.25 o 
  -8   3  15       69.26       57.78      3.84 o 
  -7   3  15      101.62      102.16      4.60 o 
  -6   3  15       38.37       31.57      2.33 o 
  -5   3  15       19.88       20.59      2.20 o 
  -4   3  15      330.61      335.71      8.92 o 
  -3   3  15       41.14       27.55      3.23 o 
  -2   3  15       26.25       15.54      3.15 o 
  -1   3  15      201.79      226.39      8.95 o 
   0   3  15        0.02        3.05      1.57 o 
   1   3  15       92.30       84.50      6.14 o 
   2   3  15       55.13       59.21      3.71 o 
   3   3  15      831.03      870.54     16.51 o 
   4   3  15      124.35      114.79      5.96 o 
   5   3  15       12.28       10.75      3.00 o 
   6   3  15      158.77      146.36      9.31 o 
   7   3  15        3.54        2.98      2.72 o 
   8   3  15       55.16       41.32      5.21 o 
   9   3  15       11.76       17.07      3.97 o 
  10   3  15       46.59       40.39      4.99 o 
  11   3  15       39.26       32.08      4.47 o 
  12   3  15       15.96       10.31      2.81 o 
  13   3  15        0.05       -1.82      1.82 o 
  14   3  15        0.18       -0.37      1.37 o 
  15   3  15        9.79        7.77      2.46 o 
 -16   4  15        5.81        5.18      1.49 o 
 -15   4  15        1.49       -0.07      1.07 o 
 -14   4  15        5.98        1.94      1.29 o 
 -13   4  15       89.35      100.94      5.26 o 
 -12   4  15       75.00       78.92      4.95 o 
 -11   4  15        7.39        6.33      1.90 o 
 -10   4  15        3.96        7.24      2.21 o 
  -9   4  15       24.92       25.68      3.31 o 
  -8   4  15      250.18      243.20      8.62 o 
  -7   4  15       34.34       31.69      3.35 o 
  -6   4  15      362.79      373.53      9.55 o 
  -5   4  15        3.40        1.26      1.31 o 
  -4   4  15       12.94        6.08      2.45 o 
  -3   4  15       94.31       77.54      5.45 o 
  -2   4  15       52.31       43.22      4.79 o 
  -1   4  15      298.33      290.05     14.61 o 
   0   4  15      331.11      363.70     17.07 o 
   1   4  15       36.64       48.59      4.51 o 
   2   4  15       58.24       67.74      5.17 o 
   3   4  15        3.90       10.37      2.52 o 
   4   4  15      156.96      140.06      7.24 o 
   5   4  15      218.23      201.06     11.39 o 
   6   4  15      529.36      496.84     15.94 o 
   7   4  15      238.79      247.11      9.69 o 
   8   4  15      157.74      164.54      9.56 o 
   9   4  15       13.49       12.17      4.08 o 
  10   4  15       22.01       34.48      4.32 o 
  11   4  15        0.35       -2.95      2.95 o 
  12   4  15        5.92        4.52      2.21 o 
  13   4  15        1.01       -1.59      2.02 o 
  14   4  15        0.01        0.66      1.52 o 
 -15   5  15       21.30       20.10      2.23 o 
 -14   5  15        1.31       -0.15      1.43 o 
 -13   5  15       54.93       54.89      5.02 o 
 -12   5  15       36.11       43.69      4.90 o 
 -11   5  15       45.80       35.27      4.72 o 
 -10   5  15       85.83      100.55      6.39 o 
  -9   5  15       79.35       85.13      6.99 o 
  -8   5  15       99.99      111.61      6.09 o 
  -7   5  15       22.09       25.88      3.13 o 
  -6   5  15       28.81       23.60      2.88 o 
  -5   5  15        6.37        5.38      1.88 o 
  -4   5  15       12.36       15.26      2.45 o 
  -3   5  15        2.75        6.32      2.50 o 
  -2   5  15       64.90       57.17      5.63 o 
  -1   5  15        0.04        1.78      2.45 o 
   0   5  15        1.69        2.16      2.04 o 
   1   5  15       55.53       51.88      4.69 o 
   2   5  15        4.95        6.69      2.76 o 
   3   5  15        0.16        2.36      2.36 o 
   4   5  15      163.06      158.99      7.52 o 
   5   5  15      123.67       92.15      6.92 o 
   6   5  15       35.56       37.20      4.85 o 
   7   5  15       10.18        7.87      3.92 o 
   8   5  15        0.13       -0.14      2.75 o 
   9   5  15       51.39       48.54      6.11 o 
  10   5  15        1.52        1.78      1.75 o 
  11   5  15       26.05       34.82      4.62 o 
  12   5  15       12.38       14.49      4.14 o 
 -13   6  15        6.72        7.07      1.44 o 
 -12   6  15        1.70        1.07      1.30 o 
 -11   6  15        0.49        2.45      1.60 o 
 -10   6  15        3.82        5.21      1.68 o 
  -9   6  15        4.42        8.48      1.84 o 
  -8   6  15       42.53       38.21      3.24 o 
  -7   6  15       63.80       88.45      5.03 o 
  -6   6  15        0.10       -0.65      1.43 o 
  -5   6  15       41.15       47.65      3.58 o 
  -4   6  15       89.35       96.54      4.97 o 
  -3   6  15        3.02        3.06      1.89 o 
  -2   6  15      100.18      102.17      5.34 o 
  -1   6  15        0.45       -1.31      1.77 o 
   0   6  15      104.58       98.17      5.45 o 
   1   6  15        0.42        0.30      1.68 o 
   2   6  15       75.14       69.02      4.80 o 
   3   6  15        6.17       -0.03      1.56 o 
   4   6  15        0.81        0.44      1.91 o 
   5   6  15       14.28       10.20      2.26 o 
   6   6  15       26.52       23.86      3.37 o 
   7   6  15        0.12       -0.73      2.37 o 
   8   6  15        3.96        3.57      2.23 o 
   9   6  15       48.19       47.51      4.73 o 
  10   6  15       42.66       41.93      3.94 o 
 -10   7  15        4.56        5.10      1.66 o 
  -9   7  15        1.26        2.92      1.17 o 
  -8   7  15        1.01        0.45      1.06 o 
  -7   7  15       17.48       12.18      1.37 o 
  -6   7  15        4.07        5.56      1.22 o 
  -5   7  15       35.89       24.09      2.04 o 
  -4   7  15       66.24       65.18      3.98 o 
  -3   7  15       98.82       82.32      4.55 o 
  -2   7  15        0.84        0.56      2.22 o 
  -1   7  15       32.15       32.05      4.07 o 
   0   7  15       13.51       12.36      2.06 o 
   1   7  15        2.07        4.04      1.45 o 
   2   7  15       20.48       17.09      1.78 o 
   3   7  15      113.94      126.25      5.08 o 
   4   7  15       14.10       15.27      2.34 o 
   5   7  15       48.52       44.15      3.25 o 
   6   7  15       24.45       30.28      2.77 o 
   7   7  15       44.85       43.00      3.97 o 
  -3   8  15       13.57        7.90      1.46 o 
  -2   8  15        2.77        1.71      0.94 o 
  -1   8  15       43.72       39.32      3.03 o 
   0   8  15       38.02       27.64      2.55 o 
   1   8  15       22.49       19.57      2.99 o 
 -18   0  16        4.67       11.56     10.74 o 
 -16   0  16      715.62      735.01     18.69 o 
 -14   0  16      395.47      394.61     15.81 o 
 -12   0  16      238.74      212.30      9.94 o 
 -10   0  16      526.02      513.02     15.56 o 
  -8   0  16      111.98      145.36      6.98 o 
  -6   0  16       43.55       29.91      3.57 o 
  -4   0  16      337.14      325.04     11.46 o 
  -2   0  16      863.89      921.30     23.49 o 
   0   0  16       75.74      108.50     10.60 o 
   2   0  16     1153.87     1263.43     37.63 o 
   4   0  16     2307.01     2212.56     51.51 o 
   6   0  16        2.30        2.59      3.97 o 
   8   0  16      631.13      681.59     33.30 o 
  10   0  16       11.71       12.32      5.68 o 
  12   0  16      171.52      161.95     11.23 o 
  14   0  16        3.20        5.93      2.61 o 
  16   0  16       23.71       18.72      3.44 o 
 -18   1  16       37.51       39.42      3.25 o 
 -17   1  16       17.17       14.74      1.78 o 
 -16   1  16       13.31       13.10      1.90 o 
 -15   1  16       26.29       18.21      2.56 o 
 -14   1  16       49.40       55.28      4.26 o 
 -13   1  16       36.27       29.36      3.03 o 
 -12   1  16       29.97       29.76      3.41 o 
 -11   1  16      164.63      150.44      5.55 o 
 -10   1  16      463.22      398.78      8.92 o 
  -9   1  16       24.57       27.14      2.40 o 
  -8   1  16      146.49      119.30      5.27 o 
  -7   1  16        0.73        0.09      1.33 o 
  -6   1  16        5.62        5.89      1.66 o 
  -5   1  16       59.69       59.76      3.17 o 
  -4   1  16      253.89      306.98      7.96 o 
  -3   1  16        2.35        1.66      1.17 o 
  -2   1  16       74.94       83.98      4.95 o 
  -1   1  16      102.49      123.47      5.67 o 
   0   1  16      218.05      236.32      7.86 o 
   1   1  16       75.24       65.49      4.19 o 
   2   1  16      173.39      207.86      7.92 o 
   3   1  16       27.95       25.25      3.84 o 
   4   1  16      433.16      519.77     40.37 o 
   5   1  16      180.57      196.51      8.87 o 
   6   1  16      136.65      150.07     10.27 o 
   7   1  16       85.43       74.57      6.09 o 
   8   1  16       23.66       16.39      4.95 o 
   9   1  16      140.84      139.80      9.23 o 
  10   1  16      253.69      267.08     12.53 o 
  11   1  16      122.77      149.59      9.21 o 
  12   1  16       59.14       42.79      4.94 o 
  13   1  16        5.37        2.93      1.78 o 
  14   1  16       56.82       52.72      3.68 o 
  15   1  16        0.36        3.88      1.25 o 
  16   1  16        3.79        3.19      1.12 o 
 -18   2  16        0.05        0.64      0.91 o 
 -17   2  16       14.70       11.98      4.57 o 
 -16   2  16        0.65       -1.56      3.97 o 
 -15   2  16        2.30        2.82      2.65 o 
 -14   2  16       71.05       78.43      4.75 o 
 -13   2  16        7.69        2.03      2.43 o 
 -12   2  16      302.22      315.60      8.49 o 
 -11   2  16        5.86        1.36      1.73 o 
 -10   2  16       42.23       45.97      3.14 o 
  -9   2  16       35.65       30.75      2.56 o 
  -8   2  16      349.02      330.97      8.11 o 
  -7   2  16      340.83      330.24      7.99 o 
  -6   2  16       90.66       86.67      4.20 o 
  -5   2  16       10.00        8.31      1.57 o 
  -4   2  16      244.91      276.59      7.36 o 
  -3   2  16        2.94        3.05      1.52 o 
  -2   2  16      402.95      422.47     10.54 o 
  -1   2  16      114.30      111.44      5.29 o 
   0   2  16       19.27       35.98      3.01 o 
   1   2  16       14.18       16.96      2.08 o 
   2   2  16       90.79       97.94      5.23 o 
   3   2  16       49.07       45.31      3.35 o 
   4   2  16     1040.99     1161.42     16.68 o 
   5   2  16      160.12      144.61      7.61 o 
   6   2  16      101.45      126.38      7.08 o 
   7   2  16        3.42        0.96      3.92 o 
   8   2  16        4.88        0.46      2.34 o 
   9   2  16      130.18      149.94      9.48 o 
  10   2  16      251.84      292.89     12.83 o 
  11   2  16      104.70       93.17      7.17 o 
  12   2  16       29.84       28.61      3.95 o 
  13   2  16       27.97       36.92      4.13 o 
  14   2  16       48.20       42.58      3.09 o 
  15   2  16        1.26        0.75      1.43 o 
 -17   3  16        7.12        7.11      2.11 o 
 -16   3  16        0.03       -0.01      1.02 o 
 -15   3  16       12.12       11.22      2.12 o 
 -14   3  16        4.86        6.88      1.86 o 
 -13   3  16        0.59        0.07      1.55 o 
 -12   3  16       68.27       77.92      5.04 o 
 -11   3  16       62.71       74.17      4.20 o 
 -10   3  16      122.14      142.26      5.78 o 
  -9   3  16        0.11        2.08      1.97 o 
  -8   3  16       80.31       70.45      3.86 o 
  -7   3  16       64.37       47.77      3.50 o 
  -6   3  16        3.27       -0.47      1.43 o 
  -5   3  16       29.00       22.69      3.13 o 
  -4   3  16        2.56       -1.86      2.83 o 
  -3   3  16      263.31      250.38     12.38 o 
  -2   3  16        7.33        7.81      2.12 o 
  -1   3  16       35.83       33.63      4.96 o 
   0   3  16      176.24      163.48      7.66 o 
   1   3  16       12.38       16.76      2.12 o 
   2   3  16      410.24      374.62     14.23 o 
   3   3  16        0.32        4.89      2.45 o 
   4   3  16      364.44      383.47     26.46 o 
   5   3  16       13.01        6.77      2.03 o 
   6   3  16       11.56        7.25      2.79 o 
   7   3  16       49.75       59.68      6.09 o 
   8   3  16       56.08       46.69      5.35 o 
   9   3  16       19.27        7.74      2.51 o 
  10   3  16       10.20        7.64      3.22 o 
  11   3  16        1.13        2.08      1.91 o 
  12   3  16       12.43       26.37      3.65 o 
  13   3  16        0.01       -1.39      2.25 o 
  14   3  16       59.41       78.70      5.21 o 
 -16   4  16       35.00       34.29      3.83 o 
 -15   4  16        8.18        8.06      1.88 o 
 -14   4  16      136.38      170.72      8.35 o 
 -13   4  16       63.07       68.63      3.99 o 
 -12   4  16       18.57       21.78      2.58 o 
 -11   4  16       12.41       13.62      2.99 o 
 -10   4  16       45.75       50.77      4.10 o 
  -9   4  16      232.86      224.99      8.71 o 
  -8   4  16       24.87       27.69      3.17 o 
  -7   4  16        0.72       -0.25      1.96 o 
  -6   4  16       44.18       41.76      3.61 o 
  -5   4  16        3.10        5.79      1.91 o 
  -4   4  16      192.46      169.14      9.46 o 
  -3   4  16        3.09       11.03      3.76 o 
  -2   4  16      192.39      172.58     12.11 o 
  -1   4  16        8.70       10.62      3.66 o 
   0   4  16      582.80      550.03     16.37 o 
   1   4  16      392.21      396.50     12.53 o 
   2   4  16        0.20       -0.47      2.20 o 
   3   4  16       39.13       36.45      4.67 o 
   4   4  16        8.39       10.12      2.76 o 
   5   4  16      279.92      255.18     11.25 o 
   6   4  16      110.81      133.38      8.84 o 
   7   4  16      115.30      111.25      9.99 o 
   8   4  16       76.90       84.03      8.59 o 
   9   4  16       13.43        8.17      3.35 o 
  10   4  16       44.36       41.22      5.65 o 
  11   4  16        0.16       -1.78      2.08 o 
  12   4  16        1.97        4.79      2.29 o 
  13   4  16        3.41        2.84      1.53 o 
 -14   5  16       45.75       59.57      3.92 o 
 -13   5  16       14.31       14.39      2.56 o 
 -12   5  16        1.40       -0.43      1.61 o 
 -11   5  16       46.06       51.64      5.61 o 
 -10   5  16       49.13       55.10      4.40 o 
  -9   5  16       40.71       45.96      4.50 o 
  -8   5  16       83.30       84.44      6.05 o 
  -7   5  16      208.33      230.75      8.44 o 
  -6   5  16        5.82        1.89      1.83 o 
  -5   5  16      166.51      176.98      6.74 o 
  -4   5  16       16.11       10.90      2.07 o 
  -3   5  16       48.56       53.78      5.40 o 
  -2   5  16       21.26       23.87      4.95 o 
  -1   5  16       28.73       31.49      4.35 o 
   0   5  16       49.48       39.83      4.72 o 
   1   5  16       16.21       16.82      2.83 o 
   2   5  16       11.22        8.72      2.25 o 
   3   5  16       61.56       69.88      4.97 o 
   4   5  16        0.33        3.10      1.62 o 
   5   5  16       63.51       71.96      5.77 o 
   6   5  16       33.29       26.69      3.15 o 
   7   5  16        0.63        0.79      2.80 o 
   8   5  16        0.14        1.62      2.42 o 
   9   5  16       80.75       65.87      6.58 o 
  10   5  16       60.90       62.38      5.81 o 
  11   5  16        1.79        3.24      1.82 o 
  12   5  16        0.01        1.03      1.52 o 
 -12   6  16        0.15       -1.00      1.00 o 
 -11   6  16       31.54       25.78      2.90 o 
 -10   6  16        3.95        3.88      2.36 o 
  -9   6  16        0.17        0.31      1.31 o 
  -8   6  16        0.24        1.07      2.32 o 
  -7   6  16        0.76        3.06      1.30 o 
  -6   6  16        0.37       -0.03      1.57 o 
  -5   6  16        1.26        1.31      1.24 o 
  -4   6  16       26.75       33.78      4.10 o 
  -3   6  16       13.42       16.43      2.26 o 
  -2   6  16       52.48       53.99      4.25 o 
  -1   6  16        6.62        5.67      1.84 o 
   0   6  16       31.32       22.11      3.40 o 
   1   6  16       65.75       77.22      5.51 o 
   2   6  16        4.81        3.41      1.93 o 
   3   6  16        3.70        5.75      1.82 o 
   4   6  16        1.23       -0.88      1.56 o 
   5   6  16        0.54       -1.55      1.63 o 
   6   6  16        0.38       -2.80      3.10 o 
   7   6  16       19.93       21.25      3.63 o 
   8   6  16        1.28        3.22      1.85 o 
   9   6  16       31.58       25.95      3.18 o 
  10   6  16        7.10        9.71      1.75 o 
  -8   7  16        9.37       10.81      1.37 o 
  -7   7  16        0.75        0.30      0.74 o 
  -6   7  16       11.23       13.79      1.65 o 
  -5   7  16        7.08        4.12      1.22 o 
  -4   7  16        0.02        1.45      1.63 o 
  -3   7  16        1.55        1.99      1.53 o 
  -2   7  16        6.93        7.32      1.66 o 
  -1   7  16       10.58        8.10      1.58 o 
   0   7  16        2.48        6.25      1.17 o 
   1   7  16       30.76       31.57      2.51 o 
   2   7  16        2.29        1.78      0.91 o 
   3   7  16        1.13       -0.68      1.37 o 
   4   7  16       17.78        3.93      1.81 o 
   5   7  16        2.24        1.61      1.05 o 
   6   7  16       78.66       68.95      4.17 o 
 -17   0  17        1.38        5.17      1.78 o 
 -15   0  17      171.00      179.56      9.42 o 
 -13   0  17      326.82      312.10     12.66 o 
 -11   0  17      175.88      166.58      8.81 o 
  -9   0  17      136.04      157.57      8.49 o 
  -7   0  17      103.88      120.39      9.26 o 
  -5   0  17      294.34      332.58     10.24 o 
  -3   0  17      908.28      856.93     19.02 o 
  -1   0  17       36.42       33.45      3.55 o 
   1   0  17        7.43        6.76      2.96 o 
   3   0  17     2551.39     2598.99     73.24 o 
   5   0  17     1280.09     1264.50     42.33 o 
   7   0  17      488.65      483.89     18.40 o 
   9   0  17      136.44      178.07     17.06 o 
  11   0  17       33.01       23.10      7.20 o 
  13   0  17        2.36        0.90      3.79 o 
  15   0  17        1.81        0.37      1.45 o 
 -17   1  17       10.24        7.44      1.21 o 
 -16   1  17        0.29        0.53      1.17 o 
 -15   1  17       12.19       14.20      2.10 o 
 -14   1  17       13.94       15.33      2.31 o 
 -13   1  17      176.27      157.32      6.22 o 
 -12   1  17        5.88        5.38      1.51 o 
 -11   1  17        0.15        0.26      1.45 o 
 -10   1  17      245.39      249.55      7.53 o 
  -9   1  17       97.22       92.39      5.17 o 
  -8   1  17      164.00      152.91      6.57 o 
  -7   1  17      394.41      392.40     10.40 o 
  -6   1  17      162.07      166.17      6.20 o 
  -5   1  17       11.71       11.86      1.50 o 
  -4   1  17       21.75       29.47      2.53 o 
  -3   1  17      105.56      114.05      6.13 o 
  -2   1  17      426.19      380.57     13.10 o 
  -1   1  17       70.02       82.99      4.09 o 
   0   1  17        0.99       -0.10      1.41 o 
   1   1  17        0.63        0.87      1.36 o 
   2   1  17       28.25       28.89      3.12 o 
   3   1  17       36.80       25.52      3.53 o 
   4   1  17       92.02       73.56      7.77 o 
   5   1  17       39.63       37.00      4.43 o 
   6   1  17       81.76       83.25      7.90 o 
   7   1  17       45.73       52.16      5.17 o 
   8   1  17       20.57       14.23      3.47 o 
   9   1  17        5.03        3.87      2.29 o 
  10   1  17        4.80       10.90      2.93 o 
  11   1  17        0.10       -2.65      2.65 o 
  12   1  17       40.66       47.33      4.27 o 
  13   1  17        1.53        0.35      1.37 o 
  14   1  17        3.16        7.48      1.74 o 
  15   1  17        0.56       -0.99      2.40 o 
 -17   2  17       20.18       21.48      2.42 o 
 -16   2  17        5.33        5.29      1.85 o 
 -15   2  17        6.92        3.93      1.73 o 
 -14   2  17        0.64        0.98      2.40 o 
 -13   2  17        0.01        2.80      2.27 o 
 -12   2  17      131.85      146.29      6.08 o 
 -11   2  17       15.48       21.82      2.71 o 
 -10   2  17       12.17       14.77      1.86 o 
  -9   2  17      113.08      109.53      5.07 o 
  -8   2  17      134.84      118.75      4.86 o 
  -7   2  17      103.54      128.03      5.03 o 
  -6   2  17      884.53      878.27     16.09 o 
  -5   2  17      468.13      435.44     10.18 o 
  -4   2  17      128.17      130.55      5.23 o 
  -3   2  17     1251.87     1228.12     16.95 o 
  -2   2  17        4.78        8.50      2.11 o 
  -1   2  17        7.60        3.33      1.82 o 
   0   2  17       28.57       31.96      2.64 o 
   1   2  17      376.67      387.76     10.29 o 
   2   2  17      423.48      417.99     15.01 o 
   3   2  17      533.12      549.55     17.03 o 
   4   2  17        1.20        0.22      1.96 o 
   5   2  17       86.58      108.36      6.65 o 
   6   2  17      105.87      113.93      6.73 o 
   7   2  17      362.62      360.39     18.13 o 
   8   2  17       22.98       18.24      3.70 o 
   9   2  17       17.38       16.45      3.61 o 
  10   2  17       52.06       59.16      5.78 o 
  11   2  17       55.52       61.93      5.67 o 
  12   2  17        0.45        5.32      2.23 o 
  13   2  17       13.01        9.30      1.75 o 
  14   2  17        0.04        1.67      1.20 o 
 -16   3  17        0.09        5.26      2.06 o 
 -15   3  17        7.00        6.30      1.51 o 
 -14   3  17       32.20       38.35      3.44 o 
 -13   3  17        9.43       15.37      2.50 o 
 -12   3  17       11.21        7.04      2.67 o 
 -11   3  17      102.66      117.53      5.50 o 
 -10   3  17        0.28       -0.08      1.81 o 
  -9   3  17      219.91      241.13      8.20 o 
  -8   3  17        0.83       -1.45      1.66 o 
  -7   3  17        4.07        1.71      1.42 o 
  -6   3  17      159.07      183.55      7.59 o 
  -5   3  17       38.85       33.60      3.78 o 
  -4   3  17      138.46      107.35      6.52 o 
  -3   3  17       79.49       71.42      6.18 o 
  -2   3  17        3.89        2.75      4.28 o 
  -1   3  17        8.29        7.69      3.39 o 
   0   3  17      330.52      350.54     16.64 o 
   1   3  17       53.51       57.46      5.74 o 
   2   3  17      219.40      195.23     12.23 o 
   3   3  17      451.73      459.08     13.55 o 
   4   3  17      418.07      428.97     15.38 o 
   5   3  17       95.89      112.06      6.72 o 
   6   3  17        4.78        3.74      3.03 o 
   7   3  17        1.36        2.05      3.98 o 
   8   3  17       21.50       13.21      4.25 o 
   9   3  17        0.15       -1.34      2.27 o 
  10   3  17       29.13       35.63      4.33 o 
  11   3  17        6.39       10.80      2.66 o 
  12   3  17       44.38       44.29      3.94 o 
  13   3  17       46.76       45.61      3.98 o 
  14   3  17        0.01        2.62      1.94 o 
 -15   4  17       15.46       10.78      2.38 o 
 -14   4  17        0.23        2.27      1.60 o 
 -13   4  17        6.67        6.17      2.05 o 
 -12   4  17       27.21       31.12      4.16 o 
 -11   4  17       21.97       21.67      3.79 o 
 -10   4  17        1.58        1.09      1.68 o 
  -9   4  17       42.85       39.40      4.23 o 
  -8   4  17      102.42      109.76      6.44 o 
  -7   4  17       34.66       27.57      2.87 o 
  -6   4  17        2.72        0.94      1.60 o 
  -5   4  17      106.75      111.44      6.58 o 
  -4   4  17       35.26       19.11      2.95 o 
  -3   4  17       22.61       14.27      2.90 o 
  -2   4  17       36.10       34.96      5.88 o 
  -1   4  17      112.62      115.00      9.94 o 
   0   4  17       62.69       68.44      7.71 o 
   1   4  17       70.70       66.16      6.20 o 
   2   4  17      102.48      112.96      7.75 o 
   3   4  17      111.61      128.72      8.22 o 
   4   4  17        2.76        0.37      1.88 o 
   5   4  17       14.74       20.83      3.09 o 
   6   4  17       55.04       69.84      6.12 o 
   7   4  17       90.17      116.09      9.70 o 
   8   4  17       12.58       15.34      4.31 o 
   9   4  17       42.00       53.76      7.20 o 
  10   4  17        5.39        5.65      2.40 o 
  11   4  17        0.07        1.89      4.28 o 
  12   4  17        9.41        6.73      2.11 o 
  13   4  17        0.05       -0.60      1.10 o 
 -13   5  17        1.34        3.73      1.32 o 
 -12   5  17       29.31       24.74      4.37 o 
 -11   5  17        0.83       -0.45      2.00 o 
 -10   5  17       26.96       30.60      3.15 o 
  -9   5  17      194.36      191.98      8.25 o 
  -8   5  17        3.64        1.17      2.97 o 
  -7   5  17        9.44       14.23      2.77 o 
  -6   5  17        0.29        0.88      2.60 o 
  -5   5  17        1.73        4.23      1.78 o 
  -4   5  17        1.08        0.81      1.74 o 
  -3   5  17        0.59        2.74      1.87 o 
  -2   5  17       14.73       14.26      4.54 o 
  -1   5  17       33.95       31.37      4.23 o 
   0   5  17       74.90       96.84      6.79 o 
   1   5  17       20.45       18.24      3.22 o 
   2   5  17        1.28        7.17      1.98 o 
   3   5  17        1.13       -0.47      1.51 o 
   4   5  17        0.83        2.07      1.39 o 
   5   5  17       12.45        7.32      2.36 o 
   6   5  17        4.24        6.23      3.08 o 
   7   5  17        0.35        0.32      3.58 o 
   8   5  17        6.21        4.75      2.52 o 
   9   5  17        1.78       -2.20      2.20 o 
  10   5  17       10.57       10.31      2.34 o 
  11   5  17        0.18        0.93      3.36 o 
 -11   6  17        0.47        2.10      1.71 o 
 -10   6  17       53.61       51.93      3.70 o 
  -9   6  17       10.57        4.47      1.44 o 
  -8   6  17        1.06       -1.13      1.13 o 
  -7   6  17       67.82       54.27      3.72 o 
  -6   6  17       61.64       54.68      4.22 o 
  -5   6  17        1.97        0.73      2.20 o 
  -4   6  17       62.20       85.93      4.85 o 
  -3   6  17       13.37       13.14      1.88 o 
  -2   6  17        0.48        1.64      1.30 o 
  -1   6  17       21.24       12.97      2.60 o 
   0   6  17      208.03      205.39      7.44 o 
   1   6  17        0.36        1.34      2.39 o 
   2   6  17        6.21        5.16      1.44 o 
   3   6  17       14.87       16.62      2.04 o 
   4   6  17        0.00       -0.46      1.14 o 
   5   6  17        4.54        6.64      2.45 o 
   6   6  17        0.97       -1.10      2.78 o 
   7   6  17        9.25       11.43      2.34 o 
   8   6  17        3.42        1.75      2.52 o 
  -7   7  17       18.27       22.07      4.99 o 
  -6   7  17        9.41        9.83      2.02 o 
  -5   7  17       14.91       13.32      1.40 o 
  -4   7  17       44.55       43.20      2.56 o 
  -3   7  17        0.83       -0.65      1.01 o 
  -2   7  17        0.28       -1.00      1.00 o 
  -1   7  17       90.20       86.21      3.71 o 
   0   7  17       22.23       25.87      1.76 o 
   1   7  17       17.65       13.45      1.19 o 
   2   7  17        3.78        5.91      1.07 o 
   3   7  17       17.51       15.31      2.28 o 
   4   7  17       16.83       10.21      3.24 o 
   5   7  17       35.93       20.89      3.06 o 
 -16   0  18       11.93       13.99      2.35 o 
 -14   0  18        6.71        9.86      2.76 o 
 -12   0  18      195.88      171.25      8.32 o 
 -10   0  18       57.45       52.57      4.90 o 
  -8   0  18       40.88       48.58      4.64 o 
  -6   0  18      208.54      256.57     10.85 o 
  -4   0  18      209.41      235.26     10.29 o 
  -2   0  18      359.64      402.31     17.44 o 
   0   0  18      142.86      170.72      8.74 o 
   2   0  18     1088.85     1084.64     45.71 o 
   4   0  18       90.55      103.64     12.74 o 
   6   0  18      317.19      352.82     21.98 o 
   8   0  18        4.66        5.56      2.70 o 
  10   0  18       68.35       65.83      7.35 o 
  12   0  18       50.81       59.07      6.11 o 
  14   0  18       15.72       21.07      2.59 o 
 -17   1  18        1.97        2.68      1.18 o 
 -16   1  18       66.26       66.78      3.37 o 
 -15   1  18        1.08       -0.96      1.17 o 
 -14   1  18        1.31       -0.83      1.35 o 
 -13   1  18        6.05        6.27      1.46 o 
 -12   1  18        6.07       12.68      1.91 o 
 -11   1  18       35.03       36.25      2.86 o 
 -10   1  18        6.20        3.05      1.80 o 
  -9   1  18        1.73        1.59      1.61 o 
  -8   1  18       69.57       64.81      4.24 o 
  -7   1  18        1.06        2.99      2.16 o 
  -6   1  18       29.90       20.35      2.60 o 
  -5   1  18       26.91       19.63      3.77 o 
  -4   1  18        2.31        4.09      2.05 o 
  -3   1  18      114.41      114.75      5.75 o 
  -2   1  18      211.13      225.94      8.79 o 
  -1   1  18      621.46      670.58     15.28 o 
   0   1  18       23.04       27.27      3.30 o 
   1   1  18      361.66      368.22      9.81 o 
   2   1  18        1.19       -0.53      1.54 o 
   3   1  18        0.10        0.98      2.87 o 
   4   1  18      299.50      256.48     13.39 o 
   5   1  18        2.78        2.25      3.00 o 
   6   1  18        4.36        5.75      3.54 o 
   7   1  18        0.07        1.87      1.94 o 
   8   1  18       18.31       19.73      3.00 o 
   9   1  18       23.92       18.35      2.64 o 
  10   1  18        6.25       -2.40      2.40 o 
  11   1  18       23.14       36.43      4.75 o 
  12   1  18       56.36       63.57      4.38 o 
  13   1  18       47.09       48.60      3.37 o 
  14   1  18       39.79       34.65      2.63 o 
 -16   2  18        9.56        5.33      2.66 o 
 -15   2  18        0.09        0.78      1.50 o 
 -14   2  18        8.90        7.51      2.23 o 
 -13   2  18       38.30       40.13      3.95 o 
 -12   2  18        8.90       10.28      2.42 o 
 -11   2  18        0.40       -0.35      1.61 o 
 -10   2  18       34.18       37.75      2.94 o 
  -9   2  18       21.66       18.30      2.21 o 
  -8   2  18        0.07        1.12      1.35 o 
  -7   2  18       64.57       63.47      4.40 o 
  -6   2  18        8.69        8.02      2.04 o 
  -5   2  18      292.76      300.56      9.35 o 
  -4   2  18        1.10        2.33      1.84 o 
  -3   2  18      595.51      566.53     14.63 o 
  -2   2  18      127.70      158.72      7.78 o 
  -1   2  18        2.18        7.57      2.62 o 
   0   2  18       43.57       26.69      3.92 o 
   1   2  18       92.32       74.02      6.37 o 
   2   2  18       64.12       53.06      5.61 o 
   3   2  18       79.31       77.34      6.66 o 
   4   2  18      138.72      160.24      7.97 o 
   5   2  18       10.44        4.04      2.11 o 
   6   2  18      134.82      138.30      8.52 o 
   7   2  18       20.78       16.93      4.52 o 
   8   2  18       10.35        8.59      3.78 o 
   9   2  18      182.35      172.31      7.54 o 
  10   2  18       14.91        7.58      5.47 o 
  11   2  18        3.15        1.88      1.94 o 
  12   2  18        8.86       14.57      2.20 o 
  13   2  18       27.89       25.76      2.23 o 
  14   2  18        0.76        2.91      1.80 o 
 -15   3  18        1.16        1.59      1.60 o 
 -14   3  18       17.24       20.17      2.50 o 
 -13   3  18       19.59       22.97      3.58 o 
 -12   3  18        0.25        0.50      1.43 o 
 -11   3  18        4.40        7.82      2.27 o 
 -10   3  18       70.54       77.61      5.10 o 
  -9   3  18       47.95       43.69      3.15 o 
  -8   3  18       18.32       23.66      2.31 o 
  -7   3  18        1.49        3.04      2.83 o 
  -6   3  18        4.70        2.30      2.72 o 
  -5   3  18        3.95        3.05      1.93 o 
  -4   3  18      136.06      138.05      7.36 o 
  -3   3  18       33.01       29.20      3.75 o 
  -2   3  18        6.58        4.95      2.24 o 
  -1   3  18        0.33        2.08      3.07 o 
   0   3  18       39.94       48.10      6.57 o 
   1   3  18        0.35       -4.18      4.18 o 
   2   3  18       48.57       33.83      4.45 o 
   3   3  18      474.24      440.40     13.13 o 
   4   3  18      172.43      167.37      8.13 o 
   5   3  18      337.68      329.93     11.16 o 
   6   3  18        5.15        4.43      2.06 o 
   7   3  18       15.29       13.94      4.01 o 
   8   3  18       45.97       41.03      9.21 o 
   9   3  18       68.37       67.28      7.07 o 
  10   3  18       34.44       25.99      3.06 o 
  11   3  18       16.79       10.32      3.04 o 
  12   3  18        4.04        1.52      1.55 o 
  13   3  18       39.05       43.00      3.79 o 
 -14   4  18       15.75       18.29      3.03 o 
 -13   4  18       49.51       52.90      4.13 o 
 -12   4  18        7.79       11.72      2.45 o 
 -11   4  18       17.08       12.05      2.71 o 
 -10   4  18        0.36        1.96      1.55 o 
  -9   4  18      105.91      113.49      6.39 o 
  -8   4  18       15.70       15.60      2.81 o 
  -7   4  18       31.99       35.24      3.01 o 
  -6   4  18      126.56      124.08      6.56 o 
  -5   4  18       10.47        5.69      2.94 o 
  -4   4  18        1.01        3.06      2.04 o 
  -3   4  18       59.14       55.16      4.52 o 
  -2   4  18        5.06        2.46      3.25 o 
  -1   4  18        9.21        6.96      3.23 o 
   0   4  18        2.15       -1.19      2.96 o 
   1   4  18       94.50       99.92      9.09 o 
   2   4  18        0.57        0.78      1.76 o 
   3   4  18       10.75       17.34      2.87 o 
   4   4  18       19.36       22.46      3.05 o 
   5   4  18        0.06        3.40      1.59 o 
   6   4  18       39.88       24.93      5.95 o 
   7   4  18      147.11      164.42     10.69 o 
   8   4  18      175.15      191.86     11.12 o 
   9   4  18        5.03        6.64      2.82 o 
  10   4  18        0.25        1.09      1.14 o 
  11   4  18        6.35        2.12      1.45 o 
  12   4  18       14.58       15.87      2.12 o 
 -12   5  18        5.55        7.38      2.84 o 
 -11   5  18       53.11       55.58      4.24 o 
 -10   5  18       10.54       14.40      2.39 o 
  -9   5  18        4.18        2.73      1.28 o 
  -8   5  18        0.11       -2.00      2.00 o 
  -7   5  18       19.42       20.01      3.87 o 
  -6   5  18       46.55       40.17      5.30 o 
  -5   5  18        0.64        0.38      3.18 o 
  -4   5  18        7.62        3.10      1.39 o 
  -3   5  18       24.31       28.45      2.72 o 
  -2   5  18        0.37       -0.93      2.00 o 
  -1   5  18      105.69      127.14      7.25 o 
   0   5  18       50.57       59.39      4.92 o 
   1   5  18       61.63       68.55      5.14 o 
   2   5  18       38.10       32.48      3.81 o 
   3   5  18        0.33       -0.82      1.63 o 
   4   5  18       97.74       99.06      5.23 o 
   5   5  18        3.81        7.24      2.55 o 
   6   5  18        5.15        7.79      2.79 o 
   7   5  18        0.58       -2.32      2.32 o 
   8   5  18        2.41        2.04      1.67 o 
   9   5  18        3.95        1.46      1.73 o 
  10   5  18       25.37       26.47      2.76 o 
 -10   6  18        0.74        0.20      1.16 o 
  -9   6  18        6.52        3.42      0.95 o 
  -8   6  18       39.35       37.72      2.88 o 
  -7   6  18       45.86       39.02      3.18 o 
  -6   6  18        2.33        3.47      1.49 o 
  -5   6  18        0.19        0.68      1.08 o 
  -4   6  18       40.19       35.33      2.89 o 
  -3   6  18       47.92       46.74      2.89 o 
  -2   6  18       12.29        8.20      1.44 o 
  -1   6  18       41.53       40.09      2.82 o 
   0   6  18       13.88       12.01      1.71 o 
   1   6  18        0.16        1.40      1.13 o 
   2   6  18        0.85        1.49      1.19 o 
   3   6  18        0.06        0.78      0.99 o 
   4   6  18       18.08       24.30      3.32 o 
   5   6  18        1.71        1.89      1.45 o 
   6   6  18       40.63       40.43      3.69 o 
   7   6  18        4.85        1.95      1.18 o 
  -5   7  18       11.95       13.93      2.59 o 
  -4   7  18        2.91        4.39      1.66 o 
  -3   7  18        0.36        0.91      0.93 o 
  -2   7  18        0.07       -0.48      0.91 o 
  -1   7  18       33.47       30.77      2.19 o 
   0   7  18       24.91       17.77      2.06 o 
   1   7  18        9.35       13.46      2.86 o 
   2   7  18        2.37        0.12      1.46 o 
 -15   0  19       59.97       52.93      4.22 o 
 -13   0  19        4.29        7.89      2.06 o 
 -11   0  19       89.21      103.94      6.42 o 
  -9   0  19      612.80      587.31     15.43 o 
  -7   0  19        7.29        6.69      3.34 o 
  -5   0  19       49.04       44.25      8.52 o 
  -3   0  19       29.76       21.21      4.51 o 
  -1   0  19      554.21      516.49     20.14 o 
   1   0  19       25.98       18.91      6.18 o 
   3   0  19       38.46       48.17      6.08 o 
   5   0  19      759.73      838.13     34.78 o 
   7   0  19       13.78        4.25      3.06 o 
   9   0  19        6.78        3.51      2.74 o 
  11   0  19       57.71       69.11      6.40 o 
  13   0  19       12.06        6.03      1.84 o 
 -16   1  19        2.92        5.59      1.50 o 
 -15   1  19       36.51       36.27      2.96 o 
 -14   1  19       22.23       20.71      2.52 o 
 -13   1  19        9.89       11.04      1.98 o 
 -12   1  19        0.13       -1.49      1.49 o 
 -11   1  19        3.09        3.56      1.47 o 
 -10   1  19        7.75        7.59      1.64 o 
  -9   1  19        0.06        0.42      1.54 o 
  -8   1  19        2.60       -1.73      2.71 o 
  -7   1  19        8.27        3.64      2.34 o 
  -6   1  19      129.71      142.86      6.49 o 
  -5   1  19      867.52      932.70     20.62 o 
  -4   1  19      258.43      257.43     10.11 o 
  -3   1  19      417.94      369.45     12.11 o 
  -2   1  19      106.36       97.35      6.36 o 
  -1   1  19       70.48       69.82      5.47 o 
   0   1  19      423.08      461.62     15.32 o 
   1   1  19       45.58       51.84      5.35 o 
   2   1  19      169.98      168.17      7.59 o 
   3   1  19        0.13        0.22      2.34 o 
   4   1  19        3.77        3.00      2.35 o 
   5   1  19        4.67        3.86      2.29 o 
   6   1  19       27.83       19.02      2.84 o 
   7   1  19      144.91      174.57      7.76 o 
   8   1  19        2.70        0.92      1.86 o 
   9   1  19        1.97        1.75      1.45 o 
  10   1  19        0.67       -2.00      2.00 o 
  11   1  19        0.06       -1.70      1.70 o 
  12   1  19        0.04        0.75      1.15 o 
  13   1  19       30.36       23.18      2.27 o 
 -15   2  19        1.79        2.24      1.19 o 
 -14   2  19       12.57       16.27      2.79 o 
 -13   2  19        7.87        9.33      2.56 o 
 -12   2  19       50.68       56.96      3.93 o 
 -11   2  19       29.00       32.98      2.77 o 
 -10   2  19        3.44        6.14      1.65 o 
  -9   2  19      149.91      135.34      5.77 o 
  -8   2  19        3.62       -1.25      2.44 o 
  -7   2  19       32.67       23.59      2.77 o 
  -6   2  19      168.63      176.67      8.01 o 
  -5   2  19       22.37       32.37      3.30 o 
  -4   2  19       29.43       34.13      3.45 o 
  -3   2  19       11.05        3.62      3.13 o 
  -2   2  19        0.04        0.47      1.98 o 
  -1   2  19        1.14       -0.97      2.13 o 
   0   2  19        1.53        0.61      2.37 o 
   1   2  19        0.02        5.86      2.61 o 
   2   2  19      407.56      406.72     14.58 o 
   3   2  19      344.34      327.17     13.12 o 
   4   2  19       25.95       36.97      4.73 o 
   5   2  19       37.69       40.50      4.78 o 
   6   2  19       43.41       63.66      5.75 o 
   7   2  19        8.04       13.30      2.97 o 
   8   2  19        1.69        1.09      1.91 o 
   9   2  19       58.85       60.94      4.96 o 
  10   2  19       16.48       23.07      5.03 o 
  11   2  19       55.67       56.76      6.47 o 
  12   2  19       11.13       16.26      2.23 o 
  13   2  19        1.16        1.54      2.28 o 
 -14   3  19        4.77        1.04      1.62 o 
 -13   3  19       40.46       39.19      5.27 o 
 -12   3  19       27.54       22.49      3.06 o 
 -11   3  19       12.25       21.29      3.26 o 
 -10   3  19       11.74       15.39      2.78 o 
  -9   3  19        0.06       -0.09      1.21 o 
  -8   3  19       43.28       40.58      3.53 o 
  -7   3  19        8.19        6.78      1.98 o 
  -6   3  19      212.22      215.56      8.72 o 
  -5   3  19      310.61      333.76     11.01 o 
  -4   3  19       30.01       27.63      3.44 o 
  -3   3  19       15.16       23.91      3.93 o 
  -2   3  19       71.16       78.26      5.48 o 
  -1   3  19        0.67       -2.88      2.88 o 
   0   3  19       15.34       11.16      4.04 o 
   1   3  19       25.49       25.34      4.96 o 
   2   3  19       23.66       17.34      3.42 o 
   3   3  19       47.42       46.48      5.12 o 
   4   3  19       43.19       40.44      4.83 o 
   5   3  19       63.85       74.13      5.89 o 
   6   3  19        6.05        1.54      1.62 o 
   7   3  19       24.08       23.84      4.60 o 
   8   3  19        2.87        3.14      2.31 o 
   9   3  19       48.15       52.21      4.34 o 
  10   3  19        1.41       -0.84      2.70 o 
  11   3  19        0.80       -1.18      1.52 o 
  12   3  19        7.27        5.04      1.97 o 
 -13   4  19        4.86        4.53      1.70 o 
 -12   4  19        0.30        0.07      1.17 o 
 -11   4  19       37.22       31.93      4.03 o 
 -10   4  19        0.28       -0.02      1.55 o 
  -9   4  19        9.73       13.79      2.24 o 
  -8   4  19       52.41       55.09      5.71 o 
  -7   4  19       15.14       14.54      2.88 o 
  -6   4  19        0.73        1.10      1.73 o 
  -5   4  19      114.15      144.31      6.91 o 
  -4   4  19        0.56       -0.50      1.76 o 
  -3   4  19        6.25        3.36      1.89 o 
  -2   4  19        0.03       -0.05      2.86 o 
  -1   4  19        0.60        1.56      2.63 o 
   0   4  19       93.76      123.19      9.57 o 
   1   4  19       54.11       53.16      6.41 o 
   2   4  19       78.27       62.54      6.74 o 
   3   4  19       47.46       52.02      4.20 o 
   4   4  19        7.05        6.45      1.92 o 
   5   4  19       69.85       71.45      4.58 o 
   6   4  19        6.99        6.41      2.81 o 
   7   4  19        5.08        2.79      2.07 o 
   8   4  19       18.24       21.95      3.63 o 
   9   4  19        6.49        9.56      2.00 o 
  10   4  19       18.94       16.89      2.59 o 
  11   4  19        0.57        3.62      2.00 o 
 -11   5  19       15.85       16.58      3.00 o 
 -10   5  19        5.41        3.73      1.29 o 
  -9   5  19       23.08       20.12      5.05 o 
  -8   5  19        1.74        4.23      1.94 o 
  -7   5  19       11.43       13.13      3.05 o 
  -6   5  19        1.76        6.82      2.85 o 
  -5   5  19       25.45       28.53      2.83 o 
  -4   5  19        6.01        7.72      2.23 o 
  -3   5  19       33.26       29.06      3.12 o 
  -2   5  19      117.80      118.05      5.88 o 
  -1   5  19       20.97       17.64      2.73 o 
   0   5  19       19.01       18.62      5.16 o 
   1   5  19       49.91       40.15      4.18 o 
   2   5  19        5.35        7.95      2.19 o 
   3   5  19        7.58        6.66      1.57 o 
   4   5  19        2.88        1.33      1.35 o 
   5   5  19       46.43       43.90      4.68 o 
   6   5  19        4.05        2.98      4.51 o 
   7   5  19        7.18        4.20      1.66 o 
   8   5  19        0.72        2.05      1.04 o 
   9   5  19       10.37        9.69      2.61 o 
  -8   6  19        0.17        1.54      1.07 o 
  -7   6  19       78.98       91.80      5.19 o 
  -6   6  19       86.50       90.34      5.61 o 
  -5   6  19       28.16       22.26      3.43 o 
  -4   6  19       14.36        6.74      1.97 o 
  -3   6  19        0.77        3.88      1.13 o 
  -2   6  19        3.11        6.49      1.88 o 
  -1   6  19        0.09        0.11      0.89 o 
   0   6  19        0.14        0.71      1.12 o 
   1   6  19       58.37       63.90      4.00 o 
   2   6  19        7.83        6.39      1.13 o 
   3   6  19       55.88       58.11      4.80 o 
   4   6  19       25.81       21.00      4.20 o 
   5   6  19       13.19       15.19      2.16 o 
   6   6  19        8.88        9.32      2.37 o 
 -14   0  20        6.92        5.40      2.10 o 
 -12   0  20       62.10       62.31      4.37 o 
 -10   0  20       63.50       62.67      4.74 o 
  -8   0  20      275.87      314.46     13.94 o 
  -6   0  20       21.43       27.57      6.22 o 
  -4   0  20      213.31      232.03     13.64 o 
  -2   0  20      172.63      188.20     12.38 o 
   0   0  20       55.46       47.42      6.24 o 
   2   0  20      335.28      250.11     13.57 o 
   4   0  20        8.30       14.85      5.41 o 
   6   0  20       37.26       33.51      6.84 o 
   8   0  20        0.03        3.05      2.41 o 
  10   0  20        1.71        1.63      1.93 o 
  12   0  20        0.05        0.30      1.27 o 
 -15   1  20        6.81        6.81      2.13 o 
 -14   1  20        6.55       10.65      1.67 o 
 -13   1  20        4.54        5.12      1.31 o 
 -12   1  20       16.58       19.03      1.99 o 
 -11   1  20       43.83       47.82      3.23 o 
 -10   1  20        5.73        2.72      2.62 o 
  -9   1  20        6.38        4.44      2.63 o 
  -8   1  20        0.03       -1.17      3.16 o 
  -7   1  20      251.92      235.09     10.77 o 
  -6   1  20       37.84       28.82      3.52 o 
  -5   1  20      293.90      335.62     11.29 o 
  -4   1  20       15.90       16.53      2.63 o 
  -3   1  20        9.26        6.50      2.22 o 
  -2   1  20        1.15        3.48      1.98 o 
  -1   1  20        6.02        1.07      2.00 o 
   0   1  20       50.45       47.95      4.53 o 
   1   1  20       17.54       18.77      2.58 o 
   2   1  20       51.71       50.81      4.08 o 
   3   1  20       24.69       10.15      2.53 o 
   4   1  20       12.22        4.25      2.23 o 
   5   1  20        0.03        1.06      1.78 o 
   6   1  20        8.52        7.63      2.46 o 
   7   1  20      109.97      105.95      5.77 o 
   8   1  20       71.79       81.70      6.29 o 
   9   1  20       48.72       39.27      5.20 o 
  10   1  20        3.28        6.08      2.57 o 
  11   1  20        7.18        5.57      1.38 o 
  12   1  20        5.40        3.99      1.23 o 
 -14   2  20        1.15        3.01      1.91 o 
 -13   2  20        9.08        9.20      2.75 o 
 -12   2  20       38.75       37.69      4.16 o 
 -11   2  20       21.83       26.10      2.68 o 
 -10   2  20        6.63       11.49      2.67 o 
  -9   2  20       31.43       24.06      4.35 o 
  -8   2  20       62.48       52.12      5.06 o 
  -7   2  20        8.67        8.31      2.46 o 
  -6   2  20       53.03       49.04      5.09 o 
  -5   2  20        3.53        2.41      1.43 o 
  -4   2  20      103.62      115.91      5.77 o 
  -3   2  20       96.29      102.34      5.47 o 
  -2   2  20       14.81       10.16      1.96 o 
  -1   2  20        0.28        0.42      1.84 o 
   0   2  20       20.09       33.49      3.56 o 
   1   2  20      172.70      162.22      8.98 o 
   2   2  20       89.73       73.41      5.38 o 
   3   2  20      144.62      173.07      8.02 o 
   4   2  20       59.14       55.11      5.43 o 
   5   2  20       77.71       72.52      5.90 o 
   6   2  20        7.57       11.32      2.09 o 
   7   2  20       27.42       29.97      3.10 o 
   8   2  20        0.36       -1.56      1.56 o 
   9   2  20        6.01       -1.31      2.17 o 
  10   2  20        1.62        2.22      1.62 o 
  11   2  20      150.50      152.38      6.30 o 
  12   2  20       15.97       10.69      1.83 o 
 -13   3  20       47.77       41.31      4.39 o 
 -12   3  20        3.12        4.41      2.20 o 
 -11   3  20       20.93       18.74      4.52 o 
 -10   3  20        2.03        0.68      1.44 o 
  -9   3  20        0.71       -0.13      2.10 o 
  -8   3  20       11.78       14.87      2.27 o 
  -7   3  20       26.42       24.82      3.06 o 
  -6   3  20        3.38        5.31      1.93 o 
  -5   3  20       40.75       38.27      3.73 o 
  -4   3  20       13.36        9.20      2.02 o 
  -3   3  20       24.16       21.49      2.69 o 
  -2   3  20      164.46      196.12      8.21 o 
  -1   3  20      135.70      141.87      8.41 o 
   0   3  20        2.73        1.19      2.21 o 
   1   3  20       10.65        7.96      2.84 o 
   2   3  20        3.93        6.43      2.57 o 
   3   3  20        7.96        5.61      2.15 o 
   4   3  20       30.49       22.90      3.64 o 
   5   3  20        1.29        3.55      1.53 o 
   6   3  20       13.14       15.97      2.15 o 
   7   3  20       59.87       61.96      4.77 o 
   8   3  20        3.72        6.39      1.56 o 
   9   3  20        3.73        3.92      1.38 o 
  10   3  20        1.00       -1.33      1.77 o 
  11   3  20        1.01       -0.56      1.23 o 
 -11   4  20        1.24       -0.14      1.25 o 
 -10   4  20       11.22       11.68      3.25 o 
  -9   4  20        1.80       -1.56      1.56 o 
  -8   4  20        2.41        4.92      1.93 o 
  -7   4  20       31.90       30.80      3.35 o 
  -6   4  20        2.33        1.36      1.74 o 
  -5   4  20        0.10       -1.00      1.62 o 
  -4   4  20       25.95       23.63      2.41 o 
  -3   4  20       10.81       12.14      2.82 o 
  -2   4  20        2.60       -0.52      2.40 o 
  -1   4  20      112.82      141.27      8.02 o 
   0   4  20       17.19       10.72      3.90 o 
   1   4  20       53.74       51.32      4.94 o 
   2   4  20       53.80       45.74      5.60 o 
   3   4  20        2.78        1.36      1.61 o 
   4   4  20       20.80       17.59      2.33 o 
   5   4  20       54.89       48.67      4.20 o 
   6   4  20        0.40        1.05      1.58 o 
   7   4  20        3.98        1.51      1.37 o 
   8   4  20       20.71       21.65      2.01 o 
   9   4  20        3.37        3.31      1.55 o 
 -10   5  20       35.48       38.36      4.24 o 
  -9   5  20       18.16       18.75      2.19 o 
  -8   5  20        6.50        6.34      1.77 o 
  -7   5  20        4.59        6.00      2.20 o 
  -6   5  20        6.25        3.85      2.62 o 
  -5   5  20       13.17       10.25      1.93 o 
  -4   5  20       26.99       26.70      3.15 o 
  -3   5  20       53.41       47.74      4.18 o 
  -2   5  20        0.58       -0.29      1.31 o 
  -1   5  20        8.87        2.91      1.79 o 
   0   5  20        4.43        3.03      1.36 o 
   1   5  20       22.44       20.61      2.84 o 
   2   5  20       58.91       66.43      4.56 o 
   3   5  20        0.18       -0.63      1.35 o 
   4   5  20       39.52       35.08      3.53 o 
   5   5  20       11.75       14.47      1.95 o 
   6   5  20        0.09       -1.07      1.07 o 
   7   5  20       41.23       35.77      3.31 o 
  -7   6  20        3.54        0.77      1.14 o 
  -6   6  20        0.81        0.80      2.40 o 
  -5   6  20        4.93        4.05      1.43 o 
  -4   6  20        0.50       -1.06      1.22 o 
  -3   6  20        0.52        0.04      1.35 o 
  -2   6  20       19.74       17.09      1.57 o 
  -1   6  20       14.46        6.90      1.30 o 
   0   6  20       19.01       23.55      1.64 o 
   1   6  20       14.90       13.51      1.78 o 
   2   6  20       25.82       26.81      2.74 o 
   3   6  20      113.57      114.71     17.63 o 
   4   6  20       58.68       55.76      4.81 o 
 -13   0  21        1.16        2.56      1.21 o 
 -11   0  21        1.32        4.55      2.98 o 
  -9   0  21      165.62      190.46     16.00 o 
  -7   0  21       62.82       87.47      7.60 o 
  -5   0  21      230.68      235.92     13.28 o 
  -3   0  21      573.41      566.70     23.34 o 
  -1   0  21      403.91      441.71     18.43 o 
   1   0  21        0.27        0.31      2.93 o 
   3   0  21        2.16        4.96      5.32 o 
   5   0  21       16.31       17.17      5.25 o 
   7   0  21        8.74        3.81      3.19 o 
   9   0  21       16.20       14.98      5.50 o 
  11   0  21      102.16      119.34      9.79 o 
 -14   1  21        7.24        7.50      1.89 o 
 -13   1  21        3.28        4.50      1.84 o 
 -12   1  21        2.87        3.24      1.32 o 
 -11   1  21       21.14       12.73      2.05 o 
 -10   1  21       30.80       23.17      3.90 o 
  -9   1  21       10.25       17.15      3.99 o 
  -8   1  21       19.27       12.23      3.96 o 
  -7   1  21        0.06       -0.09      1.95 o 
  -6   1  21      147.59      156.67      7.32 o 
  -5   1  21       39.63       39.41      3.99 o 
  -4   1  21       21.53       16.64      2.87 o 
  -3   1  21       63.05       64.95      5.53 o 
  -2   1  21       14.42        8.29      2.18 o 
  -1   1  21       35.00       31.98      3.79 o 
   0   1  21        8.63        9.03      3.17 o 
   1   1  21       30.81       32.19      3.63 o 
   2   1  21        1.23        1.19      1.96 o 
   3   1  21        8.97        8.76      2.29 o 
   4   1  21        0.60        2.46      1.83 o 
   5   1  21        3.98        6.74      1.88 o 
   6   1  21        1.51        4.11      2.95 o 
   7   1  21       20.59       20.96      2.90 o 
   8   1  21        2.19       -0.35      2.00 o 
   9   1  21      143.61      164.93     11.17 o 
  10   1  21        3.73        6.26      1.75 o 
  11   1  21        0.08        1.97      1.75 o 
 -13   2  21        6.21        4.69      1.66 o 
 -12   2  21       77.04       67.44      5.76 o 
 -11   2  21       60.73       55.46      3.72 o 
 -10   2  21       50.36       48.86      5.07 o 
  -9   2  21       69.91       68.44      6.45 o 
  -8   2  21       46.55       42.40      5.36 o 
  -7   2  21       34.46       39.21      4.52 o 
  -6   2  21        1.40        5.96      2.29 o 
  -5   2  21       21.08       34.10      3.62 o 
  -4   2  21        7.99        9.23      2.62 o 
  -3   2  21       46.58       43.86      3.57 o 
  -2   2  21        8.30       15.08      2.31 o 
  -1   2  21      164.84      170.84      6.79 o 
   0   2  21      243.48      245.97      8.00 o 
   1   2  21        2.66        3.34      1.94 o 
   2   2  21       96.35      112.73      5.58 o 
   3   2  21        2.48        3.11      1.78 o 
   4   2  21       19.90       17.14      2.79 o 
   5   2  21       11.38       11.81      2.13 o 
   6   2  21        0.03       -0.02      1.79 o 
   7   2  21        4.88        6.06      4.69 o 
   8   2  21        0.00        0.22      1.67 o 
   9   2  21        5.88        6.58      2.34 o 
  10   2  21        3.32        3.54      1.27 o 
  11   2  21       51.97       53.09      3.92 o 
  -9   3  21        0.32       -0.79      1.00 o 
  -8   3  21        0.30        2.52      1.22 o 
  -7   3  21       64.32       65.09      4.14 o 
  -6   3  21        0.02        0.77      1.73 o 
  -5   3  21        4.98        8.44      1.98 o 
  -4   3  21       17.04       16.65      2.22 o 
  -3   3  21       49.58       52.45      3.66 o 
  -2   3  21      112.79      107.26      5.22 o 
  -1   3  21        5.17        4.64      1.87 o 
   0   3  21       17.52       10.44      2.97 o 
   1   3  21        0.05       -2.22      2.22 o 
   2   3  21       13.55       21.36      3.14 o 
   3   3  21        0.93        4.56      1.90 o 
   4   3  21       18.15       16.29      3.50 o 
   5   3  21        1.02       -1.33      2.16 o 
   6   3  21        1.24        1.83      1.16 o 
   7   3  21        2.56        6.14      1.33 o 
   8   3  21       12.27       15.13      2.38 o 
   9   3  21        0.35       -1.11      1.11 o 
  10   3  21        1.18       -1.09      1.09 o 
 -10   4  21        3.05        3.61      1.62 o 
  -9   4  21        4.61        1.35      1.25 o 
  -8   4  21       57.65       50.46      4.29 o 
  -7   4  21       19.54       28.77      2.92 o 
  -6   4  21       11.34       15.52      2.73 o 
  -5   4  21        4.41        2.62      1.59 o 
  -4   4  21        9.95        7.62      1.98 o 
  -3   4  21       22.39       33.23      3.17 o 
  -2   4  21       59.70       54.99      4.03 o 
  -1   4  21        4.26        5.91      2.06 o 
   0   4  21        0.10        1.18      1.79 o 
   1   4  21       42.18       49.34      5.09 o 
   2   4  21        8.62       13.86      2.71 o 
   3   4  21       19.69       10.03      1.91 o 
   4   4  21        0.30        3.02      1.32 o 
   5   4  21        0.53       -0.38      1.94 o 
   6   4  21        0.02        3.45      1.24 o 
   7   4  21       41.48       36.33      3.81 o 
   8   4  21        2.38        3.25      1.99 o 
  -8   5  21       74.55       77.71      6.12 o 
  -7   5  21      121.81      121.84      5.83 o 
  -6   5  21       18.98       19.89      2.84 o 
  -5   5  21        8.49        9.90      2.13 o 
  -4   5  21       13.84       12.75      2.00 o 
  -3   5  21       14.09       18.13      2.43 o 
  -2   5  21        0.70        2.53      1.21 o 
  -1   5  21        4.95        6.63      1.48 o 
   0   5  21        0.33       -1.02      1.15 o 
   1   5  21       31.87       34.27      2.63 o 
   2   5  21        4.44        0.62      1.21 o 
   3   5  21       41.87       38.65     11.54 o 
   4   5  21        1.24        2.90      1.81 o 
   5   5  21       22.73       16.92      2.25 o 
   6   5  21       48.49       55.52      4.65 o 
  -3   6  21        0.44       -0.03      0.88 o 
  -2   6  21       81.98       81.87      4.12 o 
  -1   6  21        0.09        2.28      1.55 o 
 -12   0  22        0.11        2.82      2.23 o 
 -10   0  22       67.25       79.28      9.18 o 
  -8   0  22       39.50       31.12      7.23 o 
  -6   0  22        1.13       -1.39      2.31 o 
  -4   0  22      194.13      164.13     10.83 o 
  -2   0  22      221.82      235.90     13.17 o 
   0   0  22        2.30        4.43      3.05 o 
   2   0  22        0.70        2.80      2.21 o 
   4   0  22       95.13       92.11      8.28 o 
   6   0  22       49.59       68.15      6.54 o 
   8   0  22       21.03       36.40      7.50 o 
  10   0  22      107.42      126.67      9.85 o 
 -12   1  22        0.89        0.65      1.06 o 
 -11   1  22        4.80        5.35      3.98 o 
 -10   1  22       42.84       57.35      5.45 o 
  -9   1  22        1.90        2.00      7.39 o 
  -8   1  22      117.06      126.80      8.97 o 
  -7   1  22        0.28        1.28      1.79 o 
  -6   1  22      116.50      114.64      5.95 o 
  -5   1  22       60.64       65.60      6.35 o 
  -4   1  22       46.21       45.45      4.07 o 
  -3   1  22        1.81        1.90      1.84 o 
  -2   1  22       29.07       20.68      3.02 o 
  -1   1  22        7.30       10.01      2.31 o 
   0   1  22      189.51      173.89      7.78 o 
   1   1  22      124.48      150.77      8.30 o 
   2   1  22       29.10       24.02      3.72 o 
   3   1  22       74.59       78.98      5.16 o 
   4   1  22       32.45       26.20      2.88 o 
   5   1  22        2.23        4.11      3.44 o 
   6   1  22       19.56       19.00      4.42 o 
   7   1  22        0.36        0.05      1.71 o 
   8   1  22       27.46       33.18      3.25 o 
   9   1  22        0.60       -0.51      3.13 o 
  10   1  22        2.09        2.05      1.35 o 
 -10   2  22        0.22        1.33      3.61 o 
  -9   2  22        1.86        0.88      1.87 o 
  -8   2  22        0.07       -1.43      1.67 o 
  -7   2  22       10.04        9.27      2.21 o 
  -6   2  22       31.56       28.52      3.60 o 
  -5   2  22        1.31       -0.66      1.64 o 
  -4   2  22        1.39        3.26      1.73 o 
  -3   2  22        0.80        7.12      1.89 o 
  -2   2  22       20.80       27.94      3.24 o 
  -1   2  22        7.46        8.70      1.76 o 
   0   2  22       15.53       24.60      3.67 o 
   1   2  22       12.27       11.32      2.82 o 
   2   2  22        4.81       -0.28      2.03 o 
   3   2  22       39.50       37.56      3.58 o 
   4   2  22        5.48        7.57      1.81 o 
   5   2  22       38.99       35.86      3.14 o 
   6   2  22       19.59       20.44      2.13 o 
   7   2  22        0.01        0.02      1.90 o 
   8   2  22       15.24       19.88      5.06 o 
   9   2  22       50.83       44.59      4.30 o 
  10   2  22       11.12       17.50      2.29 o 
  -9   3  22        5.94        5.18      1.84 o 
  -8   3  22       13.23       16.94      2.59 o 
  -7   3  22       12.60        7.76      1.51 o 
  -6   3  22       13.53       15.22      1.93 o 
  -5   3  22        3.00        4.19      1.72 o 
  -4   3  22       50.01       56.08      3.39 o 
  -3   3  22        2.61        4.17      1.51 o 
  -2   3  22        0.66        0.29      1.34 o 
  -1   3  22       10.52        9.36      1.96 o 
   0   3  22        0.13        1.30      2.05 o 
   1   3  22      107.05      120.30      5.85 o 
   2   3  22       27.11       29.50      2.97 o 
   3   3  22        2.62        4.42      1.79 o 
   4   3  22       17.36       14.05      2.08 o 
   5   3  22        0.42        0.37      1.47 o 
   6   3  22       31.09       32.79      4.30 o 
   7   3  22        0.44        0.64      2.99 o 
   8   3  22        0.25       -1.87      1.87 o 
  -8   4  22        5.02        1.68      1.35 o 
  -7   4  22        0.03        1.85      1.03 o 
  -6   4  22        0.25        1.07      1.74 o 
  -5   4  22        0.30        0.94      1.50 o 
  -4   4  22        2.08        0.26      1.54 o 
  -3   4  22        0.33       -1.19      1.19 o 
  -2   4  22       42.09       53.03      3.56 o 
  -1   4  22        1.95        2.59      1.35 o 
   0   4  22       12.61       13.32      1.93 o 
   1   4  22       22.26       23.80      2.44 o 
   2   4  22      130.85      137.73      5.42 o 
   3   4  22        6.97        8.54      1.76 o 
   4   4  22        0.61        0.22      0.95 o 
   5   4  22       14.82       13.82      2.28 o 
   6   4  22        0.25        0.88      1.07 o 
  -6   5  22       36.41       38.27      2.95 o 
  -5   5  22        2.34        4.53      1.53 o 
  -4   5  22       59.84       59.43      5.40 o 
  -3   5  22        6.89        8.22      1.86 o 
  -2   5  22        1.17       -0.32      1.12 o 
  -1   5  22        0.17        0.62      0.80 o 
   0   5  22       23.21       22.18      1.88 o 
   1   5  22        4.89        7.12      1.37 o 
   2   5  22       14.16       17.52      2.36 o 
   3   5  22        0.05        1.49      1.93 o 
 -11   0  23        2.12        3.19      2.29 o 
  -9   0  23        1.46        4.57      3.07 o 
  -7   0  23        0.04        0.71      3.03 o 
  -5   0  23        0.07       -0.44      2.07 o 
  -3   0  23      216.98      241.67     12.48 o 
  -1   0  23       20.33       29.63      4.86 o 
   1   0  23       28.53       22.53      4.11 o 
   3   0  23       80.85       75.67      7.08 o 
   5   0  23       56.24       82.72      7.40 o 
   7   0  23       16.38       23.95      5.21 o 
   9   0  23       44.84       45.27      5.66 o 
 -11   1  23       42.13       45.07      3.68 o 
 -10   1  23       31.55       34.83      3.83 o 
  -9   1  23      106.50      118.22      7.33 o 
  -8   1  23        7.25        4.10      2.76 o 
  -7   1  23       45.20       40.26      3.76 o 
  -6   1  23       95.28      101.76      5.11 o 
  -5   1  23        0.03        1.26      1.53 o 
  -4   1  23        0.12        0.17      1.56 o 
  -3   1  23       62.29       57.06      4.40 o 
  -2   1  23        0.11        4.11      1.83 o 
  -1   1  23        0.12        0.24      1.57 o 
   0   1  23       42.08       55.88      4.27 o 
   1   1  23        2.18        3.33      1.61 o 
   2   1  23        9.83        7.26      2.36 o 
   3   1  23        0.04        0.89      1.45 o 
   4   1  23        0.12        0.79      1.42 o 
   5   1  23        4.58        2.65      1.36 o 
   6   1  23        2.87        2.92      1.35 o 
   7   1  23        1.57        0.04      2.07 o 
   8   1  23        5.95        5.04      2.11 o 
   9   1  23        4.91        2.65      1.47 o 
 -10   2  23        4.00        5.09      1.52 o 
  -9   2  23        0.13        0.59      2.20 o 
  -8   2  23        2.32        0.44      2.57 o 
  -7   2  23        0.05       -0.12      1.81 o 
  -6   2  23       10.28        2.46      2.09 o 
  -5   2  23       10.70        8.18      1.63 o 
  -4   2  23       62.74       60.42      4.05 o 
  -3   2  23        6.52        7.38      1.71 o 
  -2   2  23        1.39        2.29      1.65 o 
  -1   2  23       13.12       11.01      2.03 o 
   0   2  23        3.54        2.01      2.20 o 
   1   2  23       10.73        9.94      2.37 o 
   2   2  23        6.59        8.73      2.26 o 
   3   2  23       32.73       39.65      3.29 o 
   4   2  23        0.30       -1.56      1.65 o 
   5   2  23       39.06       40.45      2.81 o 
   6   2  23        0.31        3.77      1.13 o 
   7   2  23        4.54        5.24      1.37 o 
   8   2  23        0.52        3.44      1.50 o 
  -8   3  23       25.70       22.09      2.58 o 
  -7   3  23        1.92        2.13      1.32 o 
  -6   3  23       43.81       43.18      3.43 o 
  -5   3  23        3.92        5.98      1.93 o 
  -4   3  23        3.31        4.27      1.28 o 
  -3   3  23        0.16        1.10      1.46 o 
  -2   3  23        5.32        8.45      1.69 o 
  -1   3  23        0.01        1.71      2.15 o 
   0   3  23       16.71       10.56      1.96 o 
   1   3  23        0.27        3.27      1.67 o 
   2   3  23        0.01        0.97      1.45 o 
   3   3  23       15.20       21.34      2.56 o 
   4   3  23        0.17        0.58      1.13 o 
   5   3  23       38.34       31.00      2.58 o 
   6   3  23        6.44        7.21      1.79 o 
   7   3  23        0.07        2.48      1.96 o 
  -7   4  23        8.96       12.98      2.47 o 
  -6   4  23       55.16       51.43      3.03 o 
  -5   4  23       17.24       13.40      1.72 o 
  -4   4  23        0.14        0.35      1.03 o 
  -3   4  23       25.70       25.54      2.53 o 
  -2   4  23        5.77        4.01      1.19 o 
  -1   4  23       30.96       41.95      2.79 o 
   0   4  23       11.72        5.14      1.60 o 
   1   4  23       52.47       58.13      3.72 o 
   2   4  23        8.69        9.86      1.70 o 
   3   4  23       13.05       11.98      2.29 o 
   4   4  23        7.03        9.71      2.53 o 
   5   4  23        0.02       -1.30      1.30 o 
  -3   5  23        2.88        6.60      2.00 o 
  -2   5  23        1.08        2.54      1.43 o 
 -10   0  24       42.29       38.92      4.86 o 
  -8   0  24       75.43       80.67      8.67 o 
  -6   0  24        6.38        3.56      1.95 o 
  -4   0  24       28.89       15.12      3.06 o 
  -2   0  24      570.45      647.88     26.98 o 
   0   0  24       46.60       63.78      5.91 o 
   2   0  24        5.15        2.53      1.62 o 
   4   0  24       48.88       41.84      4.53 o 
   6   0  24        2.65        1.61      4.33 o 
 -10   1  24       22.32       19.45      3.84 o 
  -9   1  24        0.62        2.92      1.50 o 
  -8   1  24       14.75       12.13      2.59 o 
  -7   1  24        0.67        4.73      1.70 o 
  -6   1  24        3.13        3.14      1.66 o 
  -5   1  24       30.15       24.29      2.52 o 
  -4   1  24        0.35       -0.71      1.36 o 
  -3   1  24        0.27        0.71      1.39 o 
  -2   1  24       34.83       36.75      3.91 o 
  -1   1  24        1.12        1.97      1.42 o 
   0   1  24        1.92        3.74      1.71 o 
   1   1  24       29.29       32.60      3.48 o 
   2   1  24       63.78       81.20      5.08 o 
   3   1  24       10.13       15.83      3.09 o 
   4   1  24        2.83        3.93      1.31 o 
   5   1  24        9.61        9.20      1.63 o 
   6   1  24        3.05        1.06      1.07 o 
   7   1  24        4.01        1.24      4.34 o 
  -9   2  24        0.53        0.59      1.08 o 
  -8   2  24        0.52        1.17      1.43 o 
  -7   2  24        0.04        1.14      2.21 o 
  -6   2  24        0.41       -0.81      1.30 o 
  -5   2  24        4.34        2.46      1.73 o 
  -4   2  24        2.14       -0.15      1.21 o 
  -3   2  24        1.72        1.61      1.20 o 
  -2   2  24        2.73        1.38      1.27 o 
  -1   2  24       13.77       12.29      2.38 o 
   0   2  24       40.23       41.27      3.78 o 
   1   2  24       14.24       12.15      2.55 o 
   2   2  24        7.21        8.97      1.77 o 
   3   2  24       58.47       48.80      3.11 o 
   4   2  24        3.35        3.08      1.23 o 
   5   2  24       13.16       14.60      1.71 o 
   6   2  24        2.22        1.58      2.82 o 
  -7   3  24        1.37        6.15      1.92 o 
  -6   3  24        1.21        0.37      3.69 o 
  -5   3  24        0.47       -1.77      1.77 o 
  -4   3  24       27.87       24.94      3.25 o 
  -3   3  24        0.57       -1.26      1.26 o 
  -2   3  24       16.14       26.68      2.76 o 
  -1   3  24       45.50       48.72      3.68 o 
   0   3  24       25.35       26.56      3.64 o 
   1   3  24        9.65        5.89      2.00 o 
   2   3  24        8.37       12.14      2.45 o 
   3   3  24       21.22       18.41      1.94 o 
   4   3  24        0.10        1.42      2.01 o 
   5   3  24       10.39        6.10      1.97 o 
  -5   4  24       29.90       25.63      3.26 o 
  -4   4  24        0.13        0.78      1.54 o 
  -3   4  24        3.56        7.61      1.63 o 
  -2   4  24        6.50        4.94      1.55 o 
  -1   4  24        7.44        4.79      1.30 o 
   0   4  24        1.63        1.72      0.84 o 
   1   4  24        2.73        3.06      1.37 o 
   2   4  24       32.56       19.86      2.91 o 
  -9   0  25       70.59       65.63      5.83 o 
  -7   0  25       33.78       29.26      4.76 o 
  -5   0  25        3.95        1.13      1.46 o 
  -3   0  25       17.67       18.68      3.09 o 
  -1   0  25        0.71        1.57      1.83 o 
   1   0  25       14.42        7.61      2.06 o 
   3   0  25        1.45        0.52      1.86 o 
   5   0  25        0.05        3.61      1.75 o 
  -9   1  25       20.60       22.25      2.28 o 
  -8   1  25        0.13        0.92      1.96 o 
  -7   1  25        0.50        2.47      1.60 o 
  -6   1  25        0.79        2.71      1.57 o 
  -5   1  25       62.95       64.61      3.80 o 
  -4   1  25        6.24        7.41      2.08 o 
  -3   1  25        2.68        4.60      1.42 o 
  -2   1  25       29.13       20.27      2.20 o 
  -1   1  25        5.18        3.30      1.10 o 
   0   1  25        7.07        6.54      1.91 o 
   1   1  25       28.16       28.37      2.84 o 
   2   1  25        0.29        0.41      1.11 o 
   3   1  25       45.52       57.82      4.39 o 
   4   1  25       17.38       14.20      3.10 o 
   5   1  25        3.51        0.59      1.18 o 
  -7   2  25        0.35        1.76      1.16 o 
  -6   2  25       24.24       27.73      2.24 o 
  -5   2  25       11.24       13.20      1.78 o 
  -4   2  25        9.36       10.10      1.39 o 
  -3   2  25        0.53        1.14      1.82 o 
  -2   2  25        0.22       -0.98      1.39 o 
  -1   2  25        0.85        0.43      1.21 o 
   0   2  25        6.84        4.46      1.43 o 
   1   2  25        1.58        0.06      1.30 o 
   2   2  25        0.72        1.94      1.46 o 
   3   2  25        1.02        1.64      1.70 o 
   4   2  25        0.75        3.24      1.62 o 
  -5   3  25        6.99        4.82      1.70 o 
  -4   3  25        2.08        1.92      1.17 o 
  -3   3  25       59.86       65.79      4.29 o 
  -2   3  25        2.48       -0.42      1.66 o 
  -1   3  25       32.89       36.73      2.56 o 
   0   3  25        0.18       -0.76      0.94 o 
   1   3  25        0.30        0.37      1.19 o 
   2   3  25        0.07        0.62      1.11 o 
  -6   0  26       61.47       57.33      5.57 o 
  -4   0  26       11.06       12.26      1.94 o 
  -2   0  26       10.30        3.43      4.38 o 
   0   0  26      135.67      158.19      9.97 o 
   2   0  26        1.65       -1.63      1.79 o 
  -6   1  26        5.78        3.48      1.40 o 
  -5   1  26        1.62        0.56      1.10 o 
  -4   1  26       30.92       26.03      2.15 o 
  -3   1  26       24.87       27.66      1.92 o 
  -2   1  26        3.01       -0.01      2.03 o 
  -1   1  26        2.78        4.41      1.25 o 
   0   1  26        5.87        4.25      1.11 o 
   1   1  26        7.78        4.79      1.40 o 
   2   1  26        6.08        1.15      1.86 o 
   3   1  26        0.29       -0.01      1.12 o 
  -5   2  26       39.09       35.07      3.88 o 
  -4   2  26       12.35       13.79      2.77 o 
  -3   2  26       54.62       52.52      3.51 o 
  -2   2  26       29.01       24.76      2.56 o 
  -1   2  26        0.39       -0.34      1.22 o 
   0   2  26       22.84       19.84      2.89 o 
   1   2  26        7.74       10.42      1.49 o 
                                                 
